# Supplementary material for: Individual, health facility and wider health system factors contributing to maternal deaths in Africa: A scoping review
Source: PLOS Glob Public Health. 2022 Jul 20;2(7):e0000385. doi: 10.1371/journal.pgph.0000385 (PMC10021542; doi:10.1371/journal.pgph.0000385)
Supplement: S1 Data — (XLSX) [file pgph.0000385.s004.xlsx]

## Sheet: Form responses 1
Timestamp	Study ID on Covidence	Study Number	Author & Year	Study title	Country of study	Study design	Specific method used to investigate determinants	Population description	place of death	Stage of pregnacy at the time of death	Determinants (individual/patient level)	Other determinants	Specific comments on determinants	Number of maternal deaths	Analysis for association	Impact of determinant on maternal death (Number of Deaths, Crude OR, Adjusted OR and CIs)
2021-11-15 10:27:52	1436	1	A.A. Osoro 2013	Determinants of maternal mortality among women of reproductive age attending Kisii General Hospital, Kisii central district, Kenya (January 2009- June 2010)	Kenya	Mixed methods	review of medical records and structured interviews	Intrapartum, Postpartum, Facility level deaths	health facility	intrapartum and postpartum	n/a	Distance: Travel time (too far), No one available to take woman to hospital, Transportation issues: Lack of transport, Transportation issues: Cost, Delayed/inappropriate triage, Lack of blood transfusion capacity, Cost of healthcare		72	No
2021-11-15 10:41:34	41	2	Abdulkarim 2008	Community Perception of Maternal Mortality in Northeastern Nigeria	Nigeria	Descriptive Qualitative	structured interviews	Community level deaths	Community	Unspecified	n/a	Socioeconomic, Sociocultural, Actual Accessibility: Distribution and location of health facilities, Transportation issues: Poor/Unreliable infrastructure, Inadequate staffing, Harrassment by staff, Staff not present			No
2021-11-15 11:03:44	49	3	Abebe, J. O 2007	Maternal mortality and delay: socio-demographic characteristics of maternal deaths with delay in Irrua; Nigeria	Nigeria	Descriptive e.g Survey, Cross-sectional, Case series, Case reports	review of medical records	Not specified	Unspecified	Unspecified	Unbooked for ANC care, Low SES, Marital status	Socioeconomic		54	No
2021-11-15 11:12:23	45	4	Eghe Abe 2008	Maternal Mortality at the Central Hospital, Benin City Nigeria: A Ten Year Review	Nigeria	Descriptive e.g Survey, Cross-sectional, Case series, Case reports	review of medical records	facility, intrapartum	health facility	intrapartum	Educational status, Co-morbidities/High risk pregnancy, Comorbids: Anaemia	Socioeconomic, Lack of power supply, Delayed decision making		146	No
2021-11-15 11:27:16	1686	5	Abouchadi 2013	Preventable maternal mortality in Morocco: the role of hospitals	Morocco	Descriptive e.g Survey, Cross-sectional, Case series, Case reports	review of medical records	Facility level deaths	health facility	Unspecified	n/a	Distance: Travel time (too far), No one available to take woman to hospital, Transportation issues: Lack of transport, Lack of equipment / faulty equipment, Delayed decision making, Inappropriate treatment decision, No follow up			No
2021-11-15 11:49:56	1701	6	AN Adamu 2019	Maternal near-miss and death among women with hypertensive disorders in pregnancy: a secondary analysis of the Nigeria Near-miss and Maternal Death Survey	Nigeria	Analytic Observational e.g Cohort, Case-Control or Cross-Sectional Analytic	secondary data/database analysis	Intrapartum, Postpartum, Facility level deaths	health facility	intrapartum and postpartum	Antenatal booking status (No booking/Lack of antenatal care)	Distance: Travel time (too far)	Lack of antenatal care and place of residence further than 5 km from the hospital were associated with maternal death.	289	Yes	Lack of antenatal care: n =128 (44.29%) ODDS RATIO, CI, P VALUE (1.53, 1.09-2.13, 0.0125) Place of residence further than 5 km from the hospital: n(%)= 209 (72.32) ODDS RATIO, CI, P VALUE 1.51, 1.06-2.14 0.0211
2021-11-15 20:14:02	1122	7	Aden 2019	Causes and contributing factors of maternal mortality in Bosaso District of Somalia. A retrospective study of 30 cases using a Verbal Autopsy approach	Somalia	Descriptive Qualitative	review of medical records and structured interviews	Antenatal, Intrapartum, Postpartum, Facility level deaths, Community level deaths	facility and community	antenatal,intrapartum and postpartum	Educational status	Transportation issues: Lack of transport, Transportation issues: Poor/Unreliable infrastructure, Transportation issues: Cost, Incompetent staff, Staff not present, Delayed/inappropriate triage, Delayed decision making, Delayed/Inappropriate referral		30	No
2021-11-15 20:19:40	780	8	Adenyuma 2020	An assessment of the sociodemographic factors influencing maternal healthcare in Kogi state	Nigeria	Descriptive e.g Survey, Cross-sectional, Case series, Case reports	secondary data/database analysis and interviews (unspecified format)	Not specified	Unspecified	Unspecified	Educational status	Transportation issues: Cost, Cost of healthcare			No
2021-11-15 20:46:33	1418	9	Adetokunbo 2009	Correlates of Abortion Related Maternal Mortality at the Lagos State University Hospital, Ikeja	Nigeria	Descriptive e.g Survey, Cross-sectional, Case series, Case reports	review of medical records	facility, antenatal	health facility	antenatal	Parity, Marital Status, Educational status, Antenatal booking status (No booking/Lack of antenatal care)	n/a		39	No
2021-11-16 08:24:46	1021	10	Owusu-Sarpong 2017	Associated Factors and Quality of Care Received	Ghana	Mixed methods	review of medical records and interviews (unspecified format)	Not specified	Unspecified	Unspecified	n/a	Inadequate staffing, Staff not present, Lack of or inadequate supervision of junior staff, Lack of blood transfusion capacity, Lack of ICU capacity, Delayed/Inappropriate referral		37	No
2021-11-16 10:13:04	73	11	Ali AA 2011	Lack of antenatal care, education, and highmaternal mortality in Kassala hospital, eastern Sudan during 2005–2009	Sudan	Analytic Observational e.g Cohort, Case-Control or Cross-Sectional Analytic	review of medical records	Antenatal, Intrapartum, Postpartum, Facility level deaths	health facility	antenatal,intrapartum and postpartum	Parity, Educational status, Antenatal booking status (No booking/Lack of antenatal care), Primiparity, Illiteracy, Lack of ANC booking	n/a			Yes	primipara (OR=3.3, CI=1.6–6.9,p=0.001), lack of an-tenatal care (OR=3.9, CI=1.6–9.5,p=0.002), illiteracy(OR=2.6, CI=1.4–4.8,p=0.002), and rural residence(OR=2.2, CI=1.2–4.1;p=0.008)
2021-11-16 10:22:07	1482	12	Alobo G 2021	Why women die after reaching the hospital: a qualitative critical incident analysis of the ‘third delay’ in postconflict northern Uganda	Uganda	Descriptive Qualitative	semi-structured interviews	Antenatal, Intrapartum, Postpartum, Facility level deaths	health facility	antenatal,intrapartum and postpartum	n/a	Inadequate staffing, Incompetent staff, Lack of medication - Parenteral antibiotics, Lack of medication - Parenteral uterotonics, Lack of medication - Parenteral anticonvulsants, Lack of capacity to perform surgery (caesarean section), lack of capacity to perform surgery (emergency hysterectomy), Lack of blood transfusion capacity, Delayed/Inappropriate referral			No
2021-11-16 10:57:03	894	13	Ansong-Tornui 2007	Hospital-based maternity care in Ghana - findings of a confidential enquiry into maternal deaths	Ghana	Confidential enquiry into maternal deaths	review of medical records	Intrapartum, Postpartum, Facility level deaths	health facility	intrapartum and postpartum	n/a	Sociocultural, Transportation issues: Cost, Incompetent staff, Harrassment by staff, Staff not present, Lack of capacity to perform manual removal of placenta, Lack of blood transfusion capacity, Cost of healthcare, Delayed decision making, Inappropriate treatment decision, No follow up, Herbal medication use		20	No
2021-11-16 11:10:17	1833	14	Asamoah 2012	Alcohol consumption in relation to maternal deaths from induced-abortions in Ghana	Ghana	Secondary data analysis	secondary data/database analysis	Facility level deaths, Community level deaths	facility and community	Unspecified	Alcohol consumption	n/a			Yes	Women who had ever consumed alcohol (OR adjusted 2.6, 95% CI 1.38–4.87), frequent consumers (OR adjusted 2.6, 95% CI 0.89–7.40) and occasional consumers (OR adjusted 2.7, 95% CI 1.29–5.46) were about three times as likely to die from abortion-related causes compared to those who abstained from alcohol.
2021-11-16 11:18:09	1854	15	Awowole 2017	Maternal mortality in the last triennium of the Millennium Development Goal Era at the Obafemi Awolowo University Teaching Hospitals Complex, Ile-Ife, Nigeria	Nigeria	Descriptive e.g Survey, Cross-sectional, Case series, Case reports	review of medical records	Antenatal, Intrapartum, Postpartum, Facility level deaths	health facility	antenatal,intrapartum and postpartum	n/a	Preference for Traditional Birth Attendants and unregistered birth centres, Transportation issues: Cost, Lack of equipment / faulty equipment, Lack of power supply, Lack of capacity to perform surgery (caesarean section), lack of capacity to perform surgery (emergency hysterectomy), Delayed decision making, Lack of ICU capacity, Delayed/Inappropriate referral		86	No
2021-11-20 21:41:29	111	16	Bangambe B 2011	Mortalité maternelle à la maternité provinciale de Kananga, République Démocratique du Congo	Democratic Republic of Congo	Descriptive e.g Survey, Cross-sectional, Case series, Case reports	review of medical records	Antenatal, Intrapartum, Postpartum, Facility level deaths	health facility	antenatal,intrapartum and postpartum	Marital Status, Educational status	Socioeconomic, No one available to take woman to hospital, Delayed/inappropriate triage, Delayed decision making, Delayed/Inappropriate referral		3025	No
2021-11-20 23:30:37	1549	17	FA Bello 2015	Maternal Mortality audit in tertiary health institution in Nigeria: Lessons from Direct Causes and Its Drivers	Nigeria	Descriptive e.g Survey, Cross-sectional, Case series, Case reports	review of medical records	Antenatal, Intrapartum, Postpartum, Facility level deaths	health facility	antenatal,intrapartum and postpartum	n/a	Delay in decision to seek help, Transportation issues: Lack of transport, Transportation issues: Cost, Incompetent staff, Staff not present, Lack of capacity to perform surgery (caesarean section), lack of capacity to perform surgery (emergency hysterectomy), Lack of blood transfusion capacity, Cost of healthcare, Inappropriate treatment decision, Delayed/Inappropriate referral, Lack of transport…		70	No
2021-11-20 23:39:53	131	18	Hailu 2009	Health facility based maternal death audit in Tigray , Ethiopia	Ethiopia	Descriptive e.g Survey, Cross-sectional, Case series, Case reports	review of medical records and structured interviews	Antenatal, Intrapartum, Postpartum, Facility level deaths	health facility	antenatal,intrapartum and postpartum	n/a	Delay in decision to seek help, Transportation issues: Lack of transport, Lack of blood transfusion capacity, Inappropriate treatment decision		34	No
2021-11-21 00:02:16	943	19	Boafor 2021	Maternal mortality at the Korle Bu Teaching Hospital, Accra, Ghana: A five-year review.	Ghana	Descriptive e.g Survey, Cross-sectional, Case series, Case reports	review of medical records	Antenatal, Intrapartum, Postpartum, Facility level deaths	health facility	antenatal,intrapartum and postpartum	Educational status, No formal education	No or suboptimal antenatal care, Emergency Caesarean Section		276	Yes	No formal education AOR 3.23 (CI 1.73-7.61), Less than four antenatal visits AOR 1.93 (CI 1.23 - 3.03), Emergency Caesarean Section AOR 3.87 (CI 2.51 - 5.98)
2021-11-21 22:05:24	3433	21	Chavane 2018	Maternal death and delays in accessing emergency obstetric care in Mozambique	Mozambique	Mixed methods	secondary data/database analysis	Antenatal, Intrapartum, Postpartum, Facility level deaths	health facility	antenatal,intrapartum and postpartum	n/a	Incompetent staff, Lack of or inadequate supervision of junior staff, Delayed/Inappropriate referral, Lack of transport between facilities		712	No
2021-11-21 22:11:00	2057	22	Coppieters 2011	An analysis of factors influencing maternal mortality in Southern Algeria	Algeria	Mixed methods	secondary data/database analysis and semi-structured interviews	Antenatal, Intrapartum, Postpartum, Facility level deaths	health facility	antenatal,intrapartum and postpartum	n/a	Sociocultural, Perceived accessibility, Perceived quality of care, Lack of autonomy in decision making			No
2021-11-21 22:22:19	197	23	Daponte 2000	Maternal mortality in a tertiary center after introduction of free antenatal care	South Africa	Descriptive e.g Survey, Cross-sectional, Case series, Case reports	review of medical records	Antenatal, Intrapartum, Postpartum, Facility level deaths	health facility	antenatal,intrapartum and postpartum	Antenatal booking status (No booking/Lack of antenatal care)	Socioeconomic, Lack of or inadequate supervision of junior staff, Delayed decision making, Inappropriate treatment decision, Delayed/Inappropriate referral		877	No
2021-11-21 22:26:36	1137	24	Deribe 2010	The road to maternal death in rural southwest Ethiopia	Ethiopia	Descriptive Qualitative	interviews (unspecified format)	Antenatal, Intrapartum, Postpartum, Facility level deaths	health facility	antenatal,intrapartum and postpartum	n/a	Delay in decision to seek help, Transportation issues: Lack of transport, Transportation issues: Poor/Unreliable infrastructure, Transportation issues: Cost, Incompetent staff, Delayed decision making, Delayed/Inappropriate referral, Lack of transport between facilities		6	No
2021-11-21 22:31:06	860	25	Evjen-Olsen 2008	Risk factors for maternal death in the highlands of rural northern Tanzania: a case-control study.	Tanzania	Analytic Observational e.g Cohort, Case-Control or Cross-Sectional Analytic	review of medical records and interviews (unspecified format)	Antenatal, Intrapartum, Postpartum, Facility level deaths, Community level deaths	facility and community	antenatal,intrapartum and postpartum	Age, Marital Status, Educational status	Sociocultural, Religious beliefs	An increased risk of maternal deaths was found for women from 35–49 years versus 15–24 years (OR 4.0; 95%CI 1.5–10.6). Women from ethnic groups other than the two indigenous groups of the area had an increased risk of maternal death (OR 13.6; 95%CI 2.5–75.0). There was an increased risk when women or husbands adhered to traditional beliefs, (OR 2.1; 95%CI 1.0–4.5) and (OR 2.6; 95%CI 1.2–5.7), res…	45	Yes
2021-11-21 22:35:18	1140	26	Ezegwui 2013	Investigating Maternal Mortality in a Public Teaching Hospital, Abakaliki, Ebonyi State, Nigeria	Nigeria	Descriptive e.g Survey, Cross-sectional, Case series, Case reports	review of medical records	Antenatal, Intrapartum, Postpartum, Facility level deaths	health facility	antenatal,intrapartum and postpartum	Parity, Educational status, Antenatal booking status (No booking/Lack of antenatal care), Grandmultiparity	Socioeconomic		171	No
2021-11-21 23:19:01	256	27	Fawcus 1996	A Community-based investigation of avoidable factors for maternal mortality in Zimbabwe	Zimbabwe	Descriptive e.g Survey, Cross-sectional, Case series, Case reports	review of medical records and interviews (unspecified format)	Antenatal, Intrapartum, Postpartum, Facility level deaths	health facility	antenatal,intrapartum and postpartum	n/a	Preference for Traditional Birth Attendants and unregistered birth centres, Delay in decision to seek help, Inappropriate response to medical advice, Transportation issues: Lack of transport, Transportation issues: Poor/Unreliable infrastructure, Transportation issues: Cost, Incompetent staff, No or suboptimal antenatal care, Delayed decision making, Inappropriate treatment decision, Delayed/Inap…			No
2021-11-21 23:28:55	1407	28	Fawole 2012	Predictors of maternal mortality in institutional deliveries in Nigeria.	Nigeria	Descriptive e.g Survey, Cross-sectional, Case series, Case reports	review of medical records	Antenatal, Intrapartum, Postpartum, Facility level deaths	health facility	antenatal,intrapartum and postpartum	Parity, Educational status, Co-morbidities/High risk pregnancy, Antenatal booking status (No booking), Low education, high parity, emergency caesarean delivery.	n/a		79	No
2021-11-21 23:38:24	1193	29	Webber 2014	Understanding Maternal Deaths from the family’s perspective: Verbal Autopsies in Rural Tanzania.	Tanzania	Descriptive Qualitative	review of medical records and interviews (unspecified format)	Antenatal, Intrapartum, Postpartum, Facility level deaths, Community level deaths	facility and community	antenatal,intrapartum and postpartum	Educational status	Preference for Traditional Birth Attendants and unregistered birth centres, Distance: Travel time (too far), Distance: Death in transit, Transportation issues: Lack of transport, Transportation issues: Poor/Unreliable infrastructure, Transportation issues: Cost		85	No
2021-11-21 23:44:59	926	30	Galaa 2016	Trends and Causes of Maternal Mortality at the Wa Regional Hospital, Ghana: 2005 -2010	Ghana	Mixed methods	review of medical records and interviews (unspecified format)	Facility level deaths, Not specified	health facility	Unspecified	n/a	Sociocultural, Religious beliefs, Cultural - herbal medication, prestige of having many children, against blood transfusion		73	No
2021-11-21 23:53:52	276	31	Garenne 1997	Risk Factors for Maternal Mortality: A Case-Controlled Study in Dakar Hospitals (Senegal)	Senegal	Analytic Observational e.g Cohort, Case-Control or Cross-Sectional Analytic	review of medical records	Facility level deaths	health facility	Unspecified	Parity, Marital Status, Educational status, Antenatal booking status (No booking)	Inadequate staffing, No or suboptimal antenatal care, Lack of equipment / faulty equipment, Delayed/Inappropriate referral		152	Yes	failures: medical equipment failure (odds ratio [OR] = 55.0), late referral (OR = 23.2), lack of antenatal visit (OR = 16.9), and lack of available personnel at time of admission (OR = 6.6). Various indicators of maternal status at time of admission (complications, blood pressure, temperature, oedema, haemoglobin level) and of health history prior to admission (previous complications, previ- ous …
2021-11-22 02:13:48	3802	32	Geleto 2020	Magnitude and determinants of obstetric case fatality rate among women with the direct causes of maternal deaths in Ethiopia: a national cross sectional study	Ethiopia	Descriptive e.g Survey, Cross-sectional, Case series, Case reports	secondary data/database analysis	Antenatal, Intrapartum, Postpartum, Facility level deaths	health facility	antenatal,intrapartum and postpartum	n/a	Cost of healthcare, Type of hospital and its managing authority and payment	Patients were more likely to die in a Public/Government General hospital compared to a private one. Also where payment for a service was required.	435	Yes
2021-11-22 02:34:26	3785	33	Godefay 2016	Can innovative ambulance transport avert pregnancy-related deaths? One year operational assessment in Ethiopia.	Ethiopia	Descriptive e.g Survey, Cross-sectional, Case series, Case reports	interviews (unspecified format)	Antenatal, Intrapartum, Postpartum, Facility level deaths, Community level deaths	health facility	antenatal,intrapartum and postpartum	n/a	Distance: Travel time (too far), Transportation issues: Lack of transport, Communication difficulty		51	Yes	Distance to a health facility, mobile network availability and ambulance utilisation were all significantly associated with pregnancy–related mortality on a bivariable basis. On a multivariable basis, ambulance non–utilisation uniquely persisted as a significant determinant of mortality (mortality rate ratio 1.97, 95% CI 1.05–3.69; P = 0.03).
2021-11-22 02:45:41	1443	34	Hadley 2011	Local Problems; local solutions: an innovative approach to investigating and addressing causes of maternal deaths in Zambia’s Copperbelt	Zambia	Mixed methods	review of medical records and semi-structured interviews	Facility level deaths, Not specified	health facility	Unspecified	Co-morbidities/High risk pregnancy, Mode of delivery, Deaths during caesarean section	Socioeconomic, Sociocultural, Religious beliefs, Distance: Travel time (too far), Delay in decision to seek help, Lack of autonomy in decision making, No one available to take woman to hospital, Transportation issues: Lack of transport, Transportation issues: Poor/Unreliable infrastructure, Transportation issues: Cost, Communication difficulty, Delayed or inappropriate triage, Inadequate staffing…		56	No
2021-11-22 02:54:58	3344	35	Hadush 2020	Triangulating data sources for further learning from and about the MDSR in Ethiopia: a cross-sectional review of facility based maternal death data from EmONC assessment and MDSR system	Ethiopia	Descriptive e.g Survey, Cross-sectional, Case series, Case reports	secondary data/database analysis and interviews (unspecified format)	Facility level deaths	health facility	Unspecified	n/a	Socioeconomic, Sociocultural, Actual Accessibility: Distribution and location of health facilities, Delay in decision to seek help, Lack of autonomy in decision making, Distance: Death in transit, Transportation issues: Lack of transport, Transportation issues: Poor/Unreliable infrastructure, Transportation issues: Cost, Delayed or inappropriate triage, Staff not present, Lack of equipment / faul…		1305	No
2021-11-22 03:01:48	856	36	Hanson 2015	Maternal mortality and distance to facility -based obstetric care in rural southern Tanzania: a secondary analysis of cross-sectional census data in 226 000 households.	Tanzania	Secondary analysis	secondary data/database analysis and interviews (unspecified format)	Antenatal, Intrapartum, Postpartum, Facility level deaths	health facility	antenatal,intrapartum and postpartum	n/a	Socioeconomic, Distance: Travel time (too far)		507	Yes	507 3.68 (1.37 -9.88)
2021-11-22 03:06:29	2307	37	Høj, L 2002	Factors associated with maternal mortality in rural Guinea-Bissau. A longitudinal population-based study.	Guinea-Bissau	Descriptive e.g Survey, Cross-sectional, Case series, Case reports	review of medical records and structured interviews	Antenatal, Intrapartum, Postpartum, Facility level deaths	health facility	antenatal,intrapartum and postpartum	Co-morbidities/High risk pregnancy	Distance: Travel time (too far), High risk pregnancy		128	Yes	In the adjusted model maternal mortality ratio increased with increasing distance from the regional hospital (OR>25 km= 7.4 [95% CI: 1.6–132]). Multiple pregnancy was found to increase the risk of maternal death (OR = 3.4 [95% CI: 1.3–7.5]). The risk of subsequent maternal death was increased if the fetus was stillborn (OR = 5.3 [95% CI: 2.8–9.4]). Women living in the region of Gabu had higher mo…
2021-11-22 03:12:16	1133	38	Ujah 2005	Factors Contributing to Maternal Mortality in North -Central Nigeria: A Seventeen-Year Review	Nigeria	Descriptive e.g Survey, Cross-sectional, Case series, Case reports	review of medical records	Antenatal, Intrapartum, Postpartum, Facility level deaths	health facility	antenatal,intrapartum and postpartum	Age, Parity, Antenatal booking status (No booking)	n/a		267	No
2021-11-22 12:55:16	312	39	IIlah 2013	Causes and Risk Factors for Maternal Mortality in Rural Tanzania - Case of Rufiji Health and Demographic Surveillance Site (HDSS)	Tanzania	Descriptive e.g Survey, Cross-sectional, Case series, Case reports	secondary data/database analysis and interviews (unspecified format)	Antenatal, Intrapartum, Postpartum, Facility level deaths	health facility	antenatal,intrapartum and postpartum	Age, Marital Status	n/a		64	Yes	An increased risk of 154% for maternal death was found for women aged 30-39 versus 15-19 years (HR=2.54, 95% CI=1.001-6.445). Married women had a protective effect of 62% over unmarried ones (HR=0.38, 95% CI=0.176-0.839).
2021-11-22 13:11:20	1175	41	Hernandez 2013	Community Level Risk Factors for Maternal Mortality in Madagascar	Madagascar	Secondary analysis	secondary data/database analysis	Community level deaths	Community	Unspecified	Age, Educational status, Co-morbidities/High risk pregnancy, Especially female literacy, female income and female wage.	Socioeconomic, Distance: Travel time (too far), Transportation issues: Lack of transport, Transportation issues: Poor/Unreliable infrastructure, High population, High rate of births			Yes	The negative binomial estimates (Table 2) suggest that travel time to the hospital, population, births, and incidents of tuberculosis in the community increase maternal mortality. Conversely, variables such as female literacy, female wage, and mean income reduce maternal death.
2021-11-25 18:05:22	981	42	Kanyighe 2008	Determinants of Post-Partum Maternal Mortality at Queen Elizabeth Central Hospital, Blantyre, Malawi: A Case-Control Study 2001-2002	Malawi	Analytic Observational e.g Cohort, Case-Control or Cross-Sectional Analytic	review of medical records	Postpartum, Facility level deaths	health facility	postpartum	Parity	Condition on admission (Stable, Critical or Chronic), Reason for admission (Labour related, Pregnancy Related, Infections), Outcome of birth (Live birth, Stillbirth, Neonatal death), Duration of hospital stay, Apgar score, Birth weight, Lack of capacity to perform surgical management of miscarriage, Lack of capacity to perform surgery (caesarean section), Lack of blood transfusion capacity, Criti…		209	Yes	See paper
2021-11-25 18:18:05	361	43	Kinenkinda 2017	Risk factors for maternal and perinatal mortality among women undergoing cesarean section in Lubumbashi, Democratic Republic of Congo II	Democratic Republic of Congo	Descriptive e.g Survey, Cross-sectional, Case series, Case reports	review of medical records	Antenatal, Intrapartum, Postpartum, Facility level deaths	health facility	antenatal,intrapartum and postpartum	Parity, Parity more than 5,	Lack of /suboptimal monitoring during pregnancy, delivery or after childbirth, Emergency surgery			No
2021-11-25 18:36:51	366	44	Kongnyuy 2009	Facility-based maternal death review in three districts in the central region of Malawi: An analysis of causes and characteristics of maternal deaths.	Malawi	Descriptive e.g Survey, Cross-sectional, Case series, Case reports	review of medical records	Antenatal, Intrapartum, Postpartum, Facility level deaths	health facility	antenatal,intrapartum and postpartum	n/a	Preference for Traditional Birth Attendants and unregistered birth centres, Traditional Birth Attendant Factors (Lack of skills/insight on limitations, Delayed escalation), Distance: Travel time (too far), Delay in decision to seek help, Failure to recognise danger signs, Inappropriate response to medical advice, Self medication, Transportation issues: Lack of transport, Transportation issues: Po…		43	No
2021-11-25 18:40:43	367	45	Konteh 1997	Socio-economic and other variables affecting maternal mortality in Sierra Leone	Sierra Leone	Descriptive e.g Survey, Cross-sectional, Case series, Case reports	review of medical records, structured and interviews (unspecified format)	Not specified	Unspecified	Unspecified	Age, Parity, Marital Status, Educational status	Socioeconomic, Sociocultural, Religious beliefs, Preference for Traditional Birth Attendants and unregistered birth centres, Distance: Travel time (too far), Distance: Death in transit, Transportation issues: Lack of transport, Transportation issues: Poor/Unreliable infrastructure, Transportation issues: Cost, No or suboptimal antenatal care			No
2021-11-25 18:44:05	882	46	Larsen 1996	Maternal mortality in hospitals in Zululand July 1993 - June 1994	South Africa	Descriptive e.g Survey, Cross-sectional, Case series, Case reports	review of medical records	Antenatal, Intrapartum, Postpartum, Facility level deaths	health facility	antenatal,intrapartum and postpartum	n/a	Distance: Travel time (too far), Transportation issues: Lack of transport, Transportation issues: Poor/Unreliable infrastructure, Transportation issues: Cost, Emergency surgery, Inadequate staffing, Incompetent staff, Staff not present		45	No
2021-11-25 18:51:50	4437	47	Legese 2021	Risk factors of maternal death in Jimma University Specialised Hospital: A matched case control study.	Ethiopia	Analytic Observational e.g Cohort, Case-Control or Cross-Sectional Analytic	review of medical records	Antenatal, Intrapartum, Postpartum, Facility level deaths	health facility	antenatal,intrapartum and postpartum	Age, Residence : Rural vs Urban, Co-morbidities/High risk pregnancy	Delayed decision making, Delayed/Inappropriate referral			Yes	More than two third (68%) of death occurred during post-partum period. Predictors of maternal death include: age group of 20 – 34 (AMOR= 0.299, 95% CI (0.113, 0.792)), being from rural area (AMOR = 2.594, 95%CI(1.001,6.726)), prolonged labour (AMOR=37.141, 95%CI(13.296, 103.750)), comorbidities (AMOR=9.631,95%CI(3.135, 29.588), referred cases from health center (AMOR=4.011, 95% CI (1.113, 14.464)…
2021-11-25 19:03:04	1381	48	MacLeod 1998	Retrospective follow-up of maternal deaths and their associated risk factors in a rural district of Tanzania.	Tanzania	Mixed methods	interviews (unspecified format)	Antenatal, Intrapartum, Postpartum, Facility level deaths, Community level deaths	facility and community	antenatal,intrapartum and postpartum	Age, Parity, Co-morbidities/High risk pregnancy	Sociocultural, Inappropriate response to medical advice, Distance: Death in transit, Transportation issues: Poor/Unreliable infrastructure, Delayed/Inappropriate referral		76	No
2021-11-25 19:06:33	1089	49	Bakari 2015	Rising trend in maternal mortality at the University of Maiduguri Teaching Hospital.	Nigeria	Descriptive e.g Survey, Cross-sectional, Case series, Case reports	review of medical records	Antenatal, Intrapartum, Postpartum, Facility level deaths	health facility	antenatal,intrapartum and postpartum	Age, Parity, Educational status, Co-morbidities/High risk pregnancy, Antenatal booking status (No booking), Cormorbidity especially HIV	Delay in decision to seek help		128	No
2021-11-26 02:12:00	1371	50	Makinga PN 2012	The profile of maternal deaths in a district hospital: a five year review of maternal deaths from 2006 - 2010.	South Africa	Descriptive e.g Survey, Cross-sectional, Case series, Case reports	review of medical records	Antenatal, Intrapartum, Postpartum, Facility level deaths	health facility	antenatal,intrapartum and postpartum	Antenatal booking status (No booking)	Socioeconomic, Delay in decision to seek help, Transportation issues: Lack of transport, Transportation issues: Poor/Unreliable infrastructure, Transportation issues: Cost, Inadequate resuscitation, Incompetent staff, No or suboptimal antenatal care, Lack of transport between facilities		61	No
2021-11-26 02:16:14	2514	51	Makokha 1991	Medico-social and socio-demographic factors associated with maternal mortality at Kenyatta National Hospital, Nairobi, Kenya	Kenya	Descriptive e.g Survey, Cross-sectional, Case series, Case reports	review of medical records	Facility level deaths	health facility	Unspecified	Age, Marital Status	Lack of medication - Parenteral antibiotics, Lack of medication - Parenteral uterotonics, Lack of medication - Parenteral anticonvulsants, Lack of capacity to perform surgical management of miscarriage, Lack of capacity to perform manual removal of placenta, Lack of capacity to perform assisted vaginal deliveries, Lack of capacity to perform surgery (caesarean section), lack of capacity to perfor…		156	No
2021-11-26 02:47:19	1151	52	Manyeh 2018	Maternal mortality in Ifakara Health and Demographic Surveillance System: Spatial patterns, trends and risk factors, 2006 – 2010	Tanzania	Analytic Observational e.g Cohort, Case-Control or Cross-Sectional Analytic	secondary data/database analysis and interviews (unspecified format)	community and facility, antenatal and intrapartum and postpartum	facility and community	antenatal,intrapartum and postpartum	Age, Parity, Marital Status	Socioeconomic			Yes	reduced risk of 82% (HR = 0.18, 95% CI:0.05–0.74) and 78% (HR = 0.22, 95% CI:0.05–0.92) for women aged 20–29 and 30–39 years, respectively, compared with those younger than 20 years. While being married had a protective effect of 94% (HR = 0.06, 95% CI: 0.01–0.51) compared with being single, women who were widowed had an increased risk of maternal death of 913% (HR = 9.13, 95% CI: 1.02–81.94). Wo…
2021-11-26 02:49:16	1172	53	Marabele 2020	Cultural Factors Contributing to Maternal Mortality Rate in Rural Villages of Limpopo Province, South Africa	South Africa	Descriptive Qualitative	interviews (unspecified format)	n/a	Unspecified	Unspecified	n/a	Sociocultural			No
2021-11-26 02:59:59	1240	54	Maswime 2016	Causes and avoidable factors in maternal death due to cesarean-relatedhemorrhage in South Africa	South Africa	Descriptive e.g Survey, Cross-sectional, Case series, Case reports	review of medical records	facility, intrapartum and postpartum	health facility	intrapartum and postpartum	n/a	Inappropriate response to medical advice, Transportation issues: Lack of transport, Transportation issues: Poor/Unreliable infrastructure, Transportation issues: Cost, Lack of /suboptimal monitoring during pregnancy, delivery or after childbirth, No or suboptimal antenatal care, Lack of equipment / faulty equipment, Lack of blood transfusion capacity, Delayed decision making, Lack of ICU capacity…		17	No
2021-11-26 03:03:15	689	55	Mayekiso 2020	Perceptions of women of reproductive age towards maternal death in Qaukeni sub-District, Eastern Cape Province, South Africa: A qualitative study	South Africa	Descriptive Qualitative	semi-structured interviews	Not specified	Unspecified	Unspecified	Antenatal booking status (No booking)	Perceived accessibility, Preference for Traditional Birth Attendants and unregistered birth centres, Traditional Birth Attendant Factors (Lack of skills/insight on limitations, Delayed escalation), Actual Accessibility: Distribution and location of health facilities, Distance: Travel time (too far), Self medication, Inadequate staffing, Staff not present, No or suboptimal antenatal care			No
2021-11-26 03:06:20	421	56	Mbizvo 1993	Maternal mortality in rural and urban Zimbabwe: social and reproductive factors in an incident case-referent study	Zimbabwe	incident case-referent study	review of medical records	community, unspecified	Community	Unspecified	Marital Status, Educational status	Socioeconomic, Religious beliefs, Lack of autonomy in decision making			Yes	see paper
2021-11-26 03:11:47	423	57	Mbonye 2001	Risk factors associated with maternal deaths in health units in Uganda	Uganda	Descriptive e.g Survey, Cross-sectional, Case series, Case reports	review of medical records	Antenatal, Intrapartum, Postpartum, Facility level deaths	health facility	antenatal,intrapartum and postpartum	Age, Parity, Lack of contraception	Distance: Travel time (too far), Outcome of birth (Live birth, Stillbirth, Neonatal death), Lack of intravenous fluids, Lack of medication - Parenteral antibiotics		418	No
2021-11-26 03:20:22	3200	58	Meh 2019	Levels and determinants of maternal mortality in northern and southern Nigeria	Nigeria	Descriptive e.g Survey, Cross-sectional, Case series, Case reports	secondary data/database analysis	Facility level deaths, Community level deaths	facility and community	Unspecified	Educational status, Media exposure, Lack of contraception	Socioeconomic, Sociocultural, Religious beliefs, Distance: Travel time (too far), Domestic violence			No
2021-11-26 03:23:08	3701	59	Meh 2020	Ratios and determinants of maternal mortality: a comparison of geographic differences in the northern and southern regions of Cameroon	Cameroon	Descriptive e.g Survey, Cross-sectional, Case series, Case reports	secondary data/database analysis	Facility level deaths, Community level deaths	facility and community	Unspecified	Age, Parity, Educational status, Media exposure, Lack of contraception	Socioeconomic, Sociocultural, Religious beliefs, Distance: Travel time (too far), Lack of autonomy in decision making, Domestic violence			No
2021-11-26 03:30:33	4028	60	Mgawadere 2017	Factors associated with maternal mortality in Malawi: application of the three delays model	Malawi	Mixed methods	review of medical records and interviews (unspecified format)	Antenatal, Intrapartum, Postpartum, Facility level deaths, Community level deaths	facility and community	antenatal,intrapartum and postpartum	n/a	Perceived accessibility, Perceived quality of care, Preference for Traditional Birth Attendants and unregistered birth centres, Actual Accessibility: Distribution and location of health facilities, Distance: Travel time (too far), Delay in decision to seek help, Failure to recognise danger signs, Lack of autonomy in decision making, Inappropriate response to medical advice, No one available to ta…		151	No
2021-11-26 03:34:34	434	61	Mhlanga 2006	Maternal deaths due to non-pregnancy related infections	South Africa	Descriptive e.g Survey, Cross-sectional, Case series, Case reports	secondary data/database analysis	Antenatal, Intrapartum, Postpartum, Facility level deaths	health facility	antenatal,intrapartum and postpartum	Antenatal booking status (No booking)	Actual Accessibility: Distribution and location of health facilities, Delay in decision to seek help, Transportation issues: Lack of transport, Transportation issues: Poor/Unreliable infrastructure, Transportation issues: Cost, Inadequate staffing, Incompetent staff, Harrassment by staff/Poor previous experience at a health facility, Staff not present, No or suboptimal antenatal care, Delayed dec…			No
2021-11-26 03:41:01	1314	62	Ghebrehiwet 2010	Determinants of Maternal Mortality in Eritrea.	Eritrea	Analytic Observational e.g Cohort, Case-Control or Cross-Sectional Analytic	review of medical records	Facility level deaths	health facility	Unspecified	Antenatal booking status (No booking)	Lack of autonomy in decision making, No or suboptimal antenatal care		50	Yes
2021-11-26 03:46:59	1411	63	Mmusi-Phetoe 2016	Social factors determining maternal and neonatal mortality in South Africa: A qualitative study	South Africa	Descriptive Qualitative	structured interviews	Not specified	Unspecified	Unspecified	Age, Marital Status, Educational status	Socioeconomic, Lack of autonomy in decision making, Domestic violence			No
2021-11-26 03:50:33	1302	64	Mohammed 2011	Maternal mortality in Kassala State - Eastern Sudan: community-based study using Reproductive age mortality survey (RAMOS)	Sudan	Mixed methods	semi-structured interviews	community, unspecified	Community	Unspecified	n/a	Socioeconomic, Actual Accessibility: Distribution and location of health facilities, Distance: Travel time (too far), Delay in decision to seek help, Lack of autonomy in decision making, No one available to take woman to hospital, Distance: Death in transit, Transportation issues: Lack of transport, Transportation issues: Poor/Unreliable infrastructure, Transportation issues: Cost, Delayed or ina…		168	No
2021-11-26 03:56:42	3297	65	Mohammed 2020	A ten year analysis of maternal deaths in a tertiary hospital using the three delays model	Egypt	Mixed methods	review of medical records and structured interviews	both , all,	facility and community	antenatal,intrapartum and postpartum	n/a	Socioeconomic, Distance: Travel time (too far), Delay in decision to seek help, Failure to recognise danger signs, Lack of autonomy in decision making, Domestic violence, No one available to take woman to hospital, Transportation issues: Lack of transport, Transportation issues: Poor/Unreliable infrastructure, Transportation issues: Cost, Delayed or inappropriate triage or incomplete initial asse…		207	No
2021-11-26 04:05:39	767	66	Moodley 2011	Maternal deaths associated with hypertension in South Africa: lessons to learn from the Saving Mothers report, 2005-2007	South Africa	Descriptive e.g Survey, Cross-sectional, Case series, Case reports	review of medical records	Antenatal, Intrapartum, Postpartum, Facility level deaths	health facility	antenatal,intrapartum and postpartum	Antenatal booking status (No booking)	Actual Accessibility: Distribution and location of health facilities, Delay in decision to seek help, Communication difficulty, No or suboptimal antenatal care, Delayed decision making, Inappropriate diagnosis/treatment decision, Delayed/Inappropriate referral		344	No
2021-11-26 04:10:20	1102	67	Moodley 2007	Maternal deaths due to hypertensive disorders in pregnancy: Saving Mothers report 2002–2004	South Africa	Descriptive e.g Survey, Cross-sectional, Case series, Case reports	secondary data/database analysis	Antenatal, Intrapartum, Postpartum, Facility level deaths	health facility	antenatal,intrapartum and postpartum	Antenatal booking status (No booking)	Delay in decision to seek help, No or suboptimal antenatal care, Inappropriate diagnosis/treatment decision		628	No
2021-11-26 04:13:37	452	68	Moodley 2020	Maternal deaths due to eclampsia in teenagers: lessons from assessment of maternal deaths in South Africa	South Africa	Descriptive e.g Survey, Cross-sectional, Case series, Case reports	review of medical records	facility, all	health facility	antenatal,intrapartum and postpartum	Antenatal booking status (No booking)	Inappropriate response to medical advice, Transportation issues: Lack of transport, Transportation issues: Poor/Unreliable infrastructure, Transportation issues: Cost, Incompetent staff, No or suboptimal antenatal care, Delayed decision making, Inappropriate diagnosis/treatment decision, Lack of clinical guidelines, Lack of ICU capacity, Delayed/Inappropriate referral, Lack of transport between f…		47	No
2021-11-26 04:16:51	1507	69	Moyo 2018	Access factors linked to maternal deaths in Lundazi district, Eastern Province of Zambia: a case control study analysing maternal death reviews	Zambia	Analytic Observational e.g Cohort, Case-Control or Cross-Sectional Analytic	review of medical records and interviews (unspecified format)	Antenatal, Intrapartum, Postpartum, Facility level deaths	health facility	antenatal,intrapartum and postpartum	Antenatal booking status (No booking)	Distance: Travel time (too far), Lack of Obstetric life-saving skills, Incompetent staff, No or suboptimal antenatal care, Delayed/Inappropriate referral, Lack of transport between facilities		100	Yes	The likelihood of experiencing maternal death was 94% less among women who completed their scheduled antenatal care visits than those who did not (OR 0.06, 95% CI = 0.01–0.27, p = < 0.001). Delayed referral associated with maternal deaths and complications were 30% (30) for cases, 12% (37) for controls and 17% (67) for both cases and controls. Long distances, unskilled deliveries were 3%, (15) fo…
2021-11-26 04:30:07	1042	70	Muchemi 2016	Trends in health facility based maternal mortality in Central Region, Kenya: 2008- 2012	Kenya	Descriptive e.g Survey, Cross-sectional, Case series, Case reports	review of medical records	facility, all	health facility	antenatal,intrapartum and postpartum	n/a	Distance: Travel time (too far), Delay in decision to seek help, Failure to recognise danger signs, Inappropriate response to medical advice, Transportation issues: Lack of transport, Transportation issues: Poor/Unreliable infrastructure, Transportation issues: Cost, Communication difficulty, Lack of Obstetric life-saving skills, Incompetent staff, Lack of equipment / faulty equipment, Lack of po…		421	No
2021-11-26 05:03:07	1206	71	Kenneth 2016	Praying until Death: Apostolicism, Delays and Maternal Mortality in Zimbabwe	Zimbabwe	Descriptive Qualitative	interviews (unspecified format)	n/a	Unspecified	Unspecified	Marital Status, Lack of contraception, high fertility, early marriage, non-use of contraceptives, non-use of hospital care	Religious beliefs, Failure to recognise danger signs, Lack of autonomy in decision making, Inappropriate response to medical advice			No
2021-11-26 05:07:19	787	72	Nassoro 2020	Maternal Mortality in Dodoma Regional Referral Hospital, Tanzania.	Tanzania	Descriptive e.g Survey, Cross-sectional, Case series, Case reports	review of medical records	Facility level deaths	health facility	Unspecified	n/a	Delay in decision to seek help, Lack of autonomy in decision making, No one available to take woman to hospital, Lack of Obstetric life-saving skills, Incompetent staff, No or suboptimal antenatal care, Delayed decision making, Inappropriate diagnosis/treatment decision, Delayed/Inappropriate referral		35	No
2021-11-26 05:10:42	820	73	Nassoro 2020	Maternal Deaths due to Obstetric Haemorrhage in Dodoma Regional Referral Hospital, Tanzania	Tanzania	Descriptive e.g Survey, Cross-sectional, Case series, Case reports	review of medical records	Facility level deaths	health facility	Unspecified	n/a	Lack of Obstetric life-saving skills, Incompetent staff, Lack of capacity to perform surgery (caesarean section), Delayed decision making, Inappropriate diagnosis/treatment decision, Delayed/Inappropriate referral		23	No
2021-11-26 05:20:50	776	74	Ngonzi 2016	Puerperal sepsis, the leading cause of maternal deaths at a Tertiary University Teaching Hospital in Uganda	Uganda	Analytic Observational e.g Cohort, Case-Control or Cross-Sectional Analytic	review of medical records	facility, intra and post	health facility	intrapartum and postpartum	Educational status, Residence : Rural vs Urban, Co-morbidities/High risk pregnancy, Antenatal booking status (No booking), Comorbidity e.g HIV	Delay in decision to seek help, No or suboptimal antenatal care, Delayed/Inappropriate referral		139	Yes	primary or no education (OR 1.9; 95 % CI, 1.0–3.3); HIV positive sero-status (OR, 3.6; 95 % CI, 1.9–7.0); no antenatal care attendance (OR 3.6; 95 % CI, 1.8–7.0); rural dwellers (OR, 4.5; 95 % CI, 2.5–8.3); having been referred from another health facility (OR 5.0; 95 % CI, 2.9–10.0); delay to seek health care (delay-1) (OR 36.9; 95 % CI, 16.2–84.4).
2021-11-26 05:29:40	1547	75	Ngwenya 2020	Factors associated with maternal survival in a low-resource setting	Zimbabwe	Descriptive e.g Survey, Cross-sectional, Case series, Case reports	secondary data/database analysis	Facility level deaths	health facility	Unspecified	Age, Educational status, Co-morbidities/High risk pregnancy, Antenatal booking status (No booking), comorbids- HIV	Condition on admission (Stable, Critical or Chronic), Reason for admission (Labour related, Pregnancy Related, Infections), No or suboptimal antenatal care		246	Yes	maternal death: age (OR 3.434, 95% CI 1.508-7.819, p=0.003), education level (OR 0.114, 95% CI 0.018-0.724, p=0.021), booking status (OR 29.547, 95% CI 8.016-111.290, p=0.001), ANC visits (OR 2.549, 95% CI 1.732-3.750, p = 0:001), PPH (0R 3.302, 95% CI 1.291-8.447, p=0.013), PIH(OR 0.010, 95% CI 0.001-0.112, p=0.001), APH (OR 3.941, 95% CI 1.371-11.329, p=0.011), sepsis (OR 5.358, 95% CI 1.792-16…
2021-11-26 05:39:40	942	76	N P Dindi 2020	Risk factors for maternal mortality among women who had a caesarean section delivery in Kenya: a case-control study	Kenya	Analytic Observational e.g Cohort, Case-Control or Cross-Sectional Analytic	review of medical records	Antenatal, Intrapartum, Postpartum, Facility level deaths	health facility	antenatal,intrapartum and postpartum	n/a	Lack of capacity to perform surgery (caesarean section), Lack of blood transfusion capacity, Lack of ICU capacity, Delayed/Inappropriate referral, Use of general anaesthesia		126	Yes	Patient referral (OR 2.68, 95% CI:1.22-5.89), postpartum hemorrhage (OR 27.50, 95% CI:8.40-90.13), blood transfusion (OR 14.59, 95% CI: 3.95-53.91), referral to Intensive Care Unit (OR 27.50, 95% CI:8.40-90.13), and general anesthesia use (OR 11.45, 95% CI:4.56-28.74), were the risk factors for death amongst women who had CS.
2021-11-26 05:46:30	1343	77	Ntoimo 2018	Prevalence and risk factors for maternal mortality in referral hospitals in Nigeria: a multicenter study	Nigeria	Analytic Observational e.g Cohort, Case-Control or Cross-Sectional Analytic	review of medical records	Antenatal, Intrapartum, Postpartum, Facility level deaths	health facility	antenatal,intrapartum and postpartum	Parity, Antenatal booking status (No booking)	Harrassment by staff/Poor previous experience at a health facility, No or suboptimal antenatal care, Type/level of health facility of delivery, Delivery in a secondary instead of tertiary hospital		91	Yes	see paper
2021-11-26 05:49:01	1483	78	Nwafor JI 2019	Pattern and determinants of mortality among eclamptic women that presented in the Federal Teaching Hospital Abakaliki, Southeast, Nigeria	Nigeria	Descriptive e.g Survey, Cross-sectional, Case series, Case reports	review of medical records	Facility level deaths	health facility	Unspecified	n/a	Delay in decision to seek help, Condition on admission (Stable, Critical or Chronic), Reason for admission (Labour related, Pregnancy Related, Infections), Outcome of birth (Live birth, Stillbirth, Neonatal death)		114	Yes	y. The determinants of maternal death were late presentation (>24 hours)(x2 = 15.37, P< 0.001), unconsciousness (x2 = 7.35, P< 0.01), severe blood pressure (x2 = 8.42, P< 0.01), and fetal death (x2 = 8.71, P < 0.01), while antepartum eclampsia (x2 = 6.23, P = 0.04), late presentation (>24 hours) (x2 = 16.76, P < 0.001), vaginal delivery (x2 = 4.82, P = 0.03), and maternal death (x2 = 12.00 P < 0.…
2021-11-26 05:53:33	2669	79	Ojo 1988	Characteristics of maternal deaths following cesarean section in a developing country	Nigeria	Descriptive e.g Survey, Cross-sectional, Case series, Case reports	review of medical records	facility, intra and post	health facility	intrapartum and postpartum	Antenatal booking status (No booking)	Delay in decision to seek help, Communication difficulty, No or suboptimal antenatal care, Lack of medication - Parenteral antibiotics, Inappropriate diagnosis/treatment decision		36	No
2021-11-26 05:56:43	896	80	Oladapo 2006	Maternal deaths in Sagamu in the new millennium: a facility-based retrospective analysis	Nigeria	Descriptive e.g Survey, Cross-sectional, Case series, Case reports	review of medical records	facility, all	health facility	antenatal,intrapartum and postpartum	Antenatal booking status (No booking), Mode of delivery, More likely to die following operative delivery	Delayed/Inappropriate referral		75	No	Up to 67/794 (8.4%) patients referred from other facilities died compared to 8/1934 (0.4%) booked patients (OR: 22.1; 95% CI: 10.2–50.1). Maternal death was more likely to follow operative deliveries than non-operative deliveries (27/545 vs 22/2161; OR: 5.07; 95% CI: 2.77–9.31).
2021-11-26 06:02:35	3224	81	Oladapo 2016	When getting there is not enough: a nationwide cross-sectional study of 998 maternal deaths and 1451 near-misses in public tertiary hospitals in a low-income country	Nigeria	Descriptive e.g Survey, Cross-sectional, Case series, Case reports	review of medical records	Antenatal, Intrapartum, Postpartum, Facility level deaths	health facility	antenatal,intrapartum and postpartum	Co-morbidities/High risk pregnancy	Distance: Travel time (too far), Delay in decision to seek help, Inappropriate response to medical advice, Transportation issues: Lack of transport, Transportation issues: Poor/Unreliable infrastructure, Transportation issues: Cost, Communication difficulty, Inadequate staffing, Incompetent staff, Staff not present, Lack of or inadequate supervision of junior staff, Lack of equipment / faulty equ…		998	Yes	see paper
2021-11-26 06:07:58	1349	82	Olopade 2008	Maternal Mortality in a Nigerian Maternity Hospital	Nigeria	Analytic Observational e.g Cohort, Case-Control or Cross-Sectional Analytic	review of medical records	facility, all	health facility	antenatal,intrapartum and postpartum	Parity, Antenatal booking status (No booking), Prolonged labour	No or suboptimal antenatal care, Delayed decision making		84	Yes	Unbooked status {Odd’s ratio OR=12.89 (95%C.I. _ 6.9 – 24.1) p<0.05}, Grandmultiparity (parity>5) {OR=4.17 (95% C.I. – 1.53-11.45) p< 0.05} and prolonged labour (>18 hours) {OR=2.86, (95% C.I. 1.5 – 5.9) p< 0.05}.
2021-11-26 06:13:40	4436	83	Ouédraogo 2016	A case–control study of risk factors for maternal mortality in Burkina Faso in 2014	Burkina Faso	Analytic Observational e.g Cohort, Case-Control or Cross-Sectional Analytic	review of medical records	facility, all	health facility	antenatal,intrapartum and postpartum	Age, Residence : Rural vs Urban	Condition on admission (Stable, Critical or Chronic), Reason for admission (Labour related, Pregnancy Related, Infections), Delayed/Inappropriate referral, presence of fever		564	Yes	Place of residence (P=0.011), the referral for care (Pb0.001), maternal age (Pb0.001), state of consciousness of the mother (Pb0.001), and the presence of a fever (Pb0.001) were significantly associated with the occurrence of maternal death. In multivariate analysis, maternal age (OR 1.45; 95% CI, 0.95–2.20; Pb0.001), coma (OR 1.44; 95% CI, 0.16–0.2; P=0.010), and presence of fever (OR 1.67; 95% …
2021-11-26 06:16:27	3203	84	Oyieke 2006	Millennium development goal 5: a review of maternal mortality at the Kenyatta national hospital, Nairobi	Kenya	Descriptive e.g Survey, Cross-sectional, Case series, Case reports	review of medical records	Antenatal, Intrapartum, Postpartum, Facility level deaths	health facility	antenatal,intrapartum and postpartum	Antenatal booking status (No booking)	No or suboptimal antenatal care		253	No
2021-11-26 06:19:33	2704	85	Ozumba 2008	Avoidable maternal mortality in Enugu, Nigeria	Nigeria	Descriptive e.g Survey, Cross-sectional, Case series, Case reports	review of medical records	facility, all	health facility	antenatal,intrapartum and postpartum	n/a	Socioeconomic, Delay in decision to seek help, Transportation issues: Cost, Delayed or inappropriate triage or incomplete initial assessment, Staff not present, Lack of medication - Parenteral antibiotics, Lack of medication - Parenteral uterotonics, Lack of medication - Parenteral anticonvulsants, Lack of blood transfusion capacity, Cost of healthcare, Delayed decision making, Staff not present …		49	No
2021-11-26 06:23:29	964	86	Pembe 2014	Maternal mortality at muhimbili national hospital in Dar-es-Salaam, Tanzania in the year 2011	Tanzania	Descriptive e.g Survey, Cross-sectional, Case series, Case reports	review of medical records	facility, all	health facility	antenatal,intrapartum and postpartum	n/a	Preference for Traditional Birth Attendants and unregistered birth centres, Delay in decision to seek help, Inappropriate response to medical advice, Inadequate staffing, Staff not present, No or suboptimal antenatal care, Lack of equipment / faulty eVquipment, Lack of power supply, Lack of medication - Parenteral antibiotics, Lack of medication - Parenteral uterotonics, Lack of medication - Pare…		155	No
2021-11-26 06:28:30	976	87	Ratsma 2005	Why more mothers die: confidential enquiries into institutional maternal deaths in the Southern Region of Malawi, 2001.	Malawi	Descriptive e.g Survey, Cross-sectional, Case series, Case reports	review of medical records	Antenatal, Intrapartum, Postpartum, Facility level deaths	health facility	antenatal,intrapartum and postpartum	n/a	Actual Accessibility: Distribution and location of health facilities, Delay in decision to seek help, Delayed/Inappropriate referral, Lack of transport between facilities		312	No
2021-11-26 06:34:57	1541	88	Atuhaire 2016	Factors Contributing to Maternal Mortality in Uganda	Uganda	Descriptive e.g Survey, Cross-sectional, Case series, Case reports	secondary data/database analysis	Antenatal, Intrapartum, Postpartum, Facility level deaths	health facility	antenatal,intrapartum and postpartum	Educational status, Residence : Rural vs Urban, Antenatal booking status (No booking)	No or suboptimal antenatal care		313	No
2021-11-26 06:38:43	3714	89	Sageer 2019	Causes and contributory factors of maternal mortality: evidence from maternal and perinatal death surveillance and response in Ogun state, Southwest Nigeria	Nigeria	Descriptive e.g Survey, Cross-sectional, Case series, Case reports	secondary data/database analysis	facility, all	health facility	antenatal,intrapartum and postpartum	n/a	Socioeconomic, Delay in decision to seek help, Failure to recognise danger signs, Transportation issues: Lack of transport, Transportation issues: Poor/Unreliable infrastructure, Transportation issues: Cost, Inadequate resuscitation, Lack of Obstetric life-saving skills, Inadequate staffing, Staff not present, Lack of equipment / faulty equipment, Lack of power supply, Lack of medication - Parent…		77	No
2021-11-26 07:21:20	1532	90	Said 2020	Causes of maternal deaths and delays in care: comparison between routine maternal death surveillance and response system and an obstetrician expert panel in Tanzania	Tanzania	Descriptive e.g Survey, Cross-sectional, Case series, Case reports	secondary data/database analysis and structured interviews	Antenatal, Intrapartum, Postpartum, Facility level deaths	health facility	antenatal,intrapartum and postpartum	Antenatal booking status (No booking)	Socioeconomic, Sociocultural, Preference for Traditional Birth Attendants and unregistered birth centres, Traditional Birth Attendant Factors (Lack of skills/insight on limitations, Delayed escalation), Actual Accessibility: Distribution and location of health facilities, Distance: Travel time (too far), Delay in decision to seek help, Failure to recognise danger signs, Inappropriate response to …		109	No
2021-11-26 07:24:24	1313	91	Saizonou 2006	Maternal Deaths Audit in Four Benin Referral Hospitals: Quality of Emergency Care Causes and Contributing Factors	Benin	Descriptive e.g Survey, Cross-sectional, Case series, Case reports	review of medical records	facility, all	health facility	antenatal,intrapartum and postpartum	n/a	Socioeconomic, Lack of /suboptimal monitoring during pregnancy, delivery or after childbirth, Cost of healthcare, Inappropriate diagnosis/treatment decision			No
2021-11-26 07:29:08	946	92	Hailu 2009	Health facility-based maternal death audit in Tigray, Ethiopia	Ethiopia	Descriptive e.g Survey, Cross-sectional, Case series, Case reports	review of medical records and structured interviews	facility, all	health facility	antenatal,intrapartum and postpartum	Age, Residence : Rural vs Urban, teenagers and living in rural areas have higher risks	Preference for Traditional Birth Attendants and unregistered birth centres, Delay in decision to seek help, Inappropriate response to medical advice, Transportation issues: Lack of transport, Transportation issues: Poor/Unreliable infrastructure, Transportation issues: Cost, Delayed or inappropriate triage or incomplete initial assessment, Inadequate resuscitation, Lack of Obstetric life-saving s…		34	No
2021-11-26 07:32:24	1002	93	Sara 2019	Determinants of Maternal Death in a Pastoralist Area of Borena Zone, Oromia Region, Ethiopia: Unmatched Case-Control Study	Ethiopia	Descriptive e.g Survey, Cross-sectional, Case series, Case reports	review of medical records	Antenatal, Intrapartum, Postpartum, Facility level deaths	health facility	antenatal,intrapartum and postpartum	Educational status, Antenatal booking status (No booking), Husband education	Preference for Traditional Birth Attendants and unregistered birth centres, Distance: Death in transit		59	Yes	Husbands who had no formal education were 5 times higher compared with their counterparts (AOR � 5.1, 95% CI: 1.6–16). Mothers who were not attending ANC were 5 times more at risk for death than those who attend (AOR 5.3, 95% CI 2.3–12.1). Mothers who gave birth at home/on transit were twice to die compared to health facility delivery (AOR 2.6, 95% CI 2.4–6) that were contributing factors of mate…
2021-11-26 07:39:25	3459	94	Sayinzoga 2016	Maternal death audit in Rwanda 2009-2013: a nationwide facility-based retrospective cohort study	Rwanda	Descriptive e.g Survey, Cross-sectional, Case series, Case reports	secondary data/database analysis	facility, all	health facility	antenatal,intrapartum and postpartum	Antenatal booking status (No booking)	Preference for Traditional Birth Attendants and unregistered birth centres, Traditional Birth Attendant Factors (Lack of skills/insight on limitations, Delayed escalation), Delay in decision to seek help, Inappropriate response to medical advice, Lack of /suboptimal monitoring during pregnancy, delivery or after childbirth, Inadequate resuscitation, Lack of Obstetric life-saving skills, Incompete…		987	No
2021-11-26 07:48:02	984	95	Tebeu 2015	Maternal mortality in Cameroon: a university teaching hospital report	Cameroon	Descriptive e.g Survey, Cross-sectional, Case series, Case reports	review of medical records	Antenatal, Intrapartum, Postpartum, Facility level deaths	health facility	antenatal,intrapartum and postpartum	Antenatal booking status (No booking)	No or suboptimal antenatal care		26	Yes	Lack of antenatal care was a risk factor for maternal death (OR=78.33; CI: (8.66- 1802.51)).
2021-11-26 07:50:03		96	Tlou 2018	Underlying determinants of maternal mortality in a rural South African population with high HIV prevalence (2000-2014): A population-based cohort analysis	South Africa	Descriptive e.g Survey, Cross-sectional, Case series, Case reports	secondary data/database analysis	Antenatal, Intrapartum, Postpartum, Facility level deaths	health facility	antenatal,intrapartum and postpartum	Parity	Socioeconomic		212	Yes	poor wealth index (HR 3.92[1.01, 15.3]), period of death 2000-2006(HR32.1 [3.79, 71.5]) and number of deliveries (6.76[2.70, 16.9])
2021-11-26 07:52:19	590	97	Tomta 2003	Maternal deaths and anesthetics in the Lomé (Togo) University Hospital]	Togo	Descriptive e.g Survey, Cross-sectional, Case series, Case reports	review of medical records	Intrapartum, Facility level deaths	health facility	antenatal,intrapartum and postpartum	n/a	Lack of /suboptimal monitoring during pregnancy, delivery or after childbirth, Lack of blood transfusion capacity		14	No
2021-11-26 07:57:46		98	Urassa 1997	Operational factors affecting maternal mortality in Tanzania	Tanzania	Descriptive e.g Survey, Cross-sectional, Case series, Case reports	review of medical records and interviews (unspecified format)	Antenatal, Intrapartum, Postpartum, Facility level deaths, Community level deaths	facility and community	antenatal,intrapartum and postpartum	n/a	Distance: Travel time (too far), Delay in decision to seek help, Lack of autonomy in decision making, Transportation issues: Lack of transport, Transportation issues: Poor/Unreliable infrastructure, Transportation issues: Cost, Delayed or inappropriate triage or incomplete initial assessment, Inadequate staffing, Incompetent staff, Staff not present, Lack of equipment / faulty equipment, Lack of …		117	No
2021-11-26 08:00:24	1424	99	Usman 2018	A continuing tragedy of maternal mortality in a rural referral center in Northeast Nigeria: A wake‑up call	Nigeria	Descriptive e.g Survey, Cross-sectional, Case series, Case reports	review of medical records	Antenatal, Intrapartum, Postpartum, Facility level deaths	health facility	antenatal,intrapartum and postpartum	Parity, Educational status, Residence : Rural vs Urban	Actual Accessibility: Distribution and location of health facilities, Distance: Travel time (too far)		209	No
2021-11-26 08:06:00	1237	100	Wandabwa 2011	Human immunodeficiency virus and AIDS and other important predictors of maternal mortality in Mulago Hospital Complex Kampala Uganda	Uganda	Analytic Observational e.g Cohort, Case-Control or Cross-Sectional Analytic	review of medical records	Antenatal, Intrapartum, Postpartum, Facility level deaths	health facility	antenatal,intrapartum and postpartum	Birth spacing, Co-morbidities/High risk pregnancy, Antenatal booking status (No booking), HIV	No or suboptimal antenatal care, Lack of medication - Parenteral antibiotics, Lack of medication - Parenteral uterotonics, Lack of medication - Parenteral anticonvulsants, Lack of blood transfusion capacity		39	Yes	Human immunodeficiency virus and AIDS and other important predictors of maternal mortality in Mulago Hospital Complex Kampala Uganda
2021-11-26 08:12:49	626	101	Wiebenga 1992	Maternal mortality at Queen Elizabeth Central Hospital; 1989 to 1990	Malawi	Descriptive e.g Survey, Cross-sectional, Case series, Case reports	review of medical records	Antenatal, Intrapartum, Postpartum, Facility level deaths	health facility	antenatal,intrapartum and postpartum	n/a	Delay in decision to seek help, Transportation issues: Lack of transport, Transportation issues: Poor/Unreliable infrastructure, Transportation issues: Cost, Delayed/Inappropriate referral, Lack of transport between facilities		151	No
2021-11-26 08:18:39	1529	102	Adusi-Poku 2015	Quality of Care: A Review Of Maternal Deaths In A Regional Hospital In Ghana	Ghana	Descriptive e.g Survey, Cross-sectional, Case series, Case reports	review of medical records and interviews (unspecified format)	Antenatal, Intrapartum, Postpartum, Facility level deaths	health facility	antenatal,intrapartum and postpartum	n/a	Staff not present, Lack of or inadequate supervision of junior staff, Lack of blood transfusion capacity, Delayed decision making, Inappropriate diagnosis/treatment decision, Lack of ICU capacity		35	No
2021-11-26 08:21:25	747	103	Yego 2014	Risk factors for maternal mortality in a Tertiary Hospital in Kenya: a case control study	Kenya	Analytic Observational e.g Cohort, Case-Control or Cross-Sectional Analytic	review of medical records	Antenatal, Intrapartum, Postpartum, Facility level deaths	health facility	antenatal,intrapartum and postpartum	Educational status, Co-morbidities/High risk pregnancy, Antenatal booking status (No booking)	Reason for admission (Labour related, Pregnancy Related, Infections), Staff not present, No or suboptimal antenatal care, Inappropriate diagnosis/treatment decision, Delayed/Inappropriate referral		150	Yes	having no education relative to secondary education (OR 3.3, 95% CI 1.1-10.4, p = 0.0284), history of underlying medical conditions (OR 3.9, 95% CI 1.7-9.2, p = 0.0016), doctor attendance at birth (OR 4.6, 95% CI 2.1-10.1, p = 0.0001), having no antenatal visits (OR 4.1, 95% CI 1.6-10.4, p = 0.0007), being admitted with eclampsia (OR 10.9, 95% CI 3.7-31.9, p < 0.0001), being admitted with comorbi…
2021-11-26 08:23:16	824	104	Zamane 2018	Maternal Mortality at the Dori Regional Hospital in Northern Burkina Faso, 2014-2016	Burkina Faso	Descriptive e.g Survey, Cross-sectional, Case series, Case reports	review of medical records	Antenatal, Intrapartum, Postpartum, Facility level deaths	health facility	antenatal,intrapartum and postpartum	n/a	Delay in decision to seek help, Lack of blood transfusion capacity, Delayed decision making, Delayed/Inappropriate referral		141	No
2021-11-26 08:26:23	637	105	Zeck 2006	Lessons learned from maternal deaths at an East African health center	Tanzania	Descriptive e.g Survey, Cross-sectional, Case series, Case reports	review of medical records	Antenatal, Intrapartum, Postpartum, Facility level deaths	health facility	antenatal,intrapartum and postpartum	Nutritional state	Distance: Travel time (too far), Delay in decision to seek help, Transportation issues: Cost, Cost of healthcare		7	No
2021-12-03 15:04:22	387	106	Urassa 1995	Maternal Mortality in Dar es Salaam Tanzania Socio-economic obstetric history and accessibility of health care factors	Tanzania	Community based case referent design	review of medical records and interviews (unspecified format)	Antenatal, Intrapartum, Postpartum, Facility level deaths, Community level deaths	health facility	antenatal,intrapartum and postpartum	Marital Status, Educational status, Residence : Rural vs Urban	Socioeconomic, Distance: Travel time (too far), Outcome of birth (Live birth, Stillbirth, Neonatal death), Living conditions			Yes
