# Supplementary material for: Individual, health facility and wider health system factors contributing to maternal deaths in Africa: A scoping review
Source: PLOS Glob Public Health. 2022 Jul 20;2(7):e0000385. doi: 10.1371/journal.pgph.0000385 (PMC10021542; doi:10.1371/journal.pgph.0000385)
Supplement: S2 Data — (XLSX) [file pgph.0000385.s005.xlsx]

## Sheet: review_181575_excluded_csv_2022
Title	Authors	Abstract	Published Year	Published Month	Journal	Volume	Issue	Pages	Accession Number	DOI	Ref	Covidence #	Study	Notes	Tags
THE ROAD TO MATERNAL DEATH IN RURAL SOUTHWEST ETHIOPIA	Kebede Deribe,		2010		Ethiop J Health Sci.							#1233	KebedeDeribe 2010	Exclusion reason: Duplicate article;
Does knowledge on socio-cultural factors associated with maternal mortality affect maternal health decisions? A cross-sectional study of the Greater Accra region of Ghana	Yarney, L.	BACKGROUND: The concern of all maternal health stakeholders is to improve maternal health and reduce maternal deaths to the barest minimum. This remains elusive in low and middle-income countries as the majority of factors that drive maternal deaths stem from the socio-cultural environment especially in rural settings. This study was aimed at finding out if knowledge on socio-cultural factors rel…	2019	2028-01-01	BMC Pregnancy Childbirth	19	1	47	30691397	10.1186/s12884-019-2197-7		#3837	Yarney 2019	Exclusion reason: Non-eligible concept (Not on determinants);
The maternal mortality review meeting: experiences from Kalabo District Hospital, Zambia	Stekelenburg, J.; van Roosmalen, J.	We report on our experiences with a maternal mortality review meeting in Kalabo District Hospital between 1999 and 2001. Patient files and minutes of the maternal mortality review meetings of 15 cases of maternal death were reviewed. Causes of death, classification, substandard care factors, recommendations and implementation were analysed. In nine cases of maternal death 20 different substandard…	2002	Oct	Trop Doct	32	4	219-23	12405302	10.1177/004947550203200412		#565	Stekelenburg 2002	Exclusion reason: Non-eligible concept (Not on determinants);
The importance of cardiovascular pathology contributing to maternal death: Confidential Enquiry into Maternal Deaths in South Africa, 2011-2013	Soma-Pillay, P.; Seabe, J.; Sliwa, K.	AIMS: Cardiac disease is emerging as an important contributor to maternal deaths in both lower-to-middle and higherincome countries. There has been a steady increase in the overall institutional maternal mortality rate in South Africa over the last decade. The objectives of this study were to determine the cardiovascular causes and contributing factors of maternal death in South Africa, and ident…	2016	Mar-Apr 23	Cardiovasc J Afr	27	2	60-5	26895406	10.5830/cvja-2016-008		#1341	Soma-Pillay 2016	Exclusion reason: Non-eligible population (not on maternal deaths); Francis Muriithi (2021-11-26 18:40:03)(Included): Wrong population;
Factors associated with postpartum hemorrhage maternal death in referral hospitals in Senegal and Mali: a cross-sectional epidemiological survey	Tort, J.; Rozenberg, P.; TraorÃ©, M.; Fournier, P.; Dumont, A.	BACKGROUND: Postpartum hemorrhage (PPH) is the leading cause of maternal mortality in Sub-Saharan-Africa (SSA). Although clinical guidelines treating PPH are available, their implementation remains a great challenge in resource poor settings. A better understanding of the factors associated with PPH maternal mortality is critical for preventing risk of hospital-based maternal death. The purpose o…	2015	1930-09-01	BMC Pregnancy Childbirth	15		235	26423997	10.1186/s12884-015-0669-y		#1413	Tort 2015	Exclusion reason: Duplicate article;
Maternal mortality in rural Zambia	Vork, F. C.; Kyanamina, S.; van Roosmalen, J.	OBJECTIVE: To assess maternal mortality. DESIGN: Sisterhood method survey and hospital data. SETTING: Communities in Kalabo District, a very remote rural area in western Zambia; Kalabo District Hospital. RESULTS: The number of respondents in the sisterhood method survey was 1,978. The estimated maternal mortality ratio derived from this survey was 1,238 per 100,000 live births. The hospital study…	1997	Aug	Acta Obstet Gynecol Scand	76	7	646-50	9292638	10.3109/00016349709024604		#930	Vork 1997	Exclusion reason: Non-eligible concept (Not on determinants);
Substandard emergency obstetric care - a confidential enquiry into maternal deaths at a regional hospital in Tanzania	Sorensen, B. L.; Elsass, P.; Nielsen, B. B.; Massawe, S.; Nyakina, J.; Rasch, V.	OBJECTIVE: (i) To identify clinical causes of maternal deaths at a regional hospital in Tanzania and through confidential enquiry (CE) assess major substandard care and make a comparison to the findings of the internal maternal deaths audits (MDAs); (ii) to describe hospital staff reflections on causes of substandard care. METHODS: A CE into maternal deaths was conducted based on information avai…	2010	Aug	Trop Med Int Health	15	8	894-900	20545917	10.1111/j.1365-3156.2010.02554.x		#1338	Sorensen 2010	Exclusion reason: Non-eligible concept (Not on determinants); Francis Muriithi (2021-11-26 18:43:09)(Included): No determinants;
Maternal deaths associated with hypertensive disorders of pregnancy: a population-based study	Moodley, J.	There were 507 deaths associated with hypertensive disorders of pregnancy (eclampsia, preeclampsia, and chronic hypertension) in South Africa over the triennium 1999-2001. Eclampsia was associated with 289 deaths, preeclampsia with 139, and the remaining 79 with chronic hypertension, hemolysis, elevated lever enzymes, and low platelet count (HELLP) syndrome, liver rupture and acute fatty liver. T…	2004		Hypertens Pregnancy	23	3	247-56	15617624	10.1081/prg-200030301		#451	Moodley 2004	Exclusion reason: Non-eligible concept (Not on determinants); Francis Muriithi (2021-11-26 14:57:14)(Included): Not on determinants;
Incidence and Predictors of Maternal and Perinatal Mortality among Women with Severe Maternal Outcomes: A Tanzanian Facility-Based Survey for Improving Maternal and Newborn Care	Lilungulu, Athanase; Bintabara, Deogratius; Mujungu, Simon; Chiwanga, Enid; Chetto, Paulo; Nassoro, Mzee		2020	2020 APR 10	OBSTETRICS AND GYNECOLOGY INTERNATIONAL	2020			WOS:000528916500001	10.1155/2020/5390903		#678	Lilungulu 2020	Exclusion reason: Non-eligible population (not on maternal deaths); Francis Muriithi (2021-11-26 05:53:41)(Included): Wrong population;
Maternal mortality predictors in women with hypertensive disorders of pregnancy: a retrospective cohort study	Berhan, Y.; Endeshaw, G.	BACKGROUND: Hypertensive disorders of pregnancy (HDP) are multisystem disorders unique to human pregnancy. They are becoming the leading causes of maternal mortality worldwide, with the majority of deaths occurring in low income countries. However, little is known about the predictors of maternal mortality in women with HDP. METHODS: A retrospective cohort study was conducted between 2008 and 201…	2015	Jan	Ethiop J Health Sci	25	1	89-98	25733789	10.4314/ejhs.v25i1.12		#677	Berhan 2015	Exclusion reason: Non-eligible concept (Not on determinants);
A sixteen year survey of maternal mortality associated with eclampsia in Ilorin, Nigeria	Adetoro, O. O.	An analysis was made of 94 maternal deaths following eclampsia, occurring over a 16-year period. Maternal deaths were high in the very young, primigravida and in elderly women of higher parity. The overall maternal mortality over the years appears the same; while mortality associated with eclampsia seems dependent on time. Factors attributed to high maternal death rate from eclampsia are examined…	1989	Oct	Int J Gynaecol Obstet	30	2	117-21	2572481	10.1016/0020-7292(89)90305-6		#1717	Adetoro 1989	Exclusion reason: Non-eligible concept (Not on determinants);
Caesarean section in Malawi: preventable factors in maternal and perinatal mortality	Fenton, P. M.; Whitty, Cmj; Reynolds, F.		2003	2003 Dec	Malawi medical journal : the journal of Medical Association of Malawi	15	3	87-96	MEDLINE:27528971			#1312	Fenton 2003	Exclusion reason: Non-eligible population (not on maternal deaths); Francis Muriithi (2021-11-22 10:32:33)(Included): inappropriate population;
Analysis of Factors Influencing Maternal Mortality in Southern Algeria	Coppieters, Yves; Bivort, Philippe; Madani, Kamel; Metboul, Mohamed	Objectives. Southern Algeria has the highest rate of maternal mortality in the country. An action-research study was conducted to identify the explanatory factors of this issue. Three methodological approaches were used: (i) an epidemiological data analysis of maternal mortality and an analysis of obstetric complications at the hospital of Tamanrasset; (ii) a socio-anthropological study conducted…	2011		Sante Publique	23	5	413-426				#191	Coppieters 2011	Exclusion reason: Duplicate article; Francis Muriithi (2021-11-22 09:11:31)(Included): Duplicate;
Maternal mortality in a teaching hospital in Sudan	Dafallah, S. E.; El-Agib, F. H.; Bushra, G. O.	OBJECTIVE: Although there is a great advances in obstetrics in recent years, a hard core of maternal mortality still lingers and is considered to be an irreducible minimum. Nevertheless there has been worldwide decline in maternal mortality over the past decades. Yet maternal mortality is still the major public health problem throughout the world. METHODS: A retrospective study carried out at the…	2003	Apr	Saudi Med J	24	4	369-72	12754536			#194	Dafallah 2003	Exclusion reason: No full text available; Francis Muriithi (2021-11-22 09:16:25)(Included): No full text;
A community-based investigation of maternal mortality from obstetric haemorrhage in rural Zimbabwe. Maternal Mortality Study Group	Fawcus, S.; Mbizvo, M.; Lindmark, G.; NystrÃ¶m, L.	In the rural province Masvingo in Zimbabwe, 25% of maternal deaths were caused by obstetric haemorrhage, which had a cause specific maternal mortality rate (MMR) of 40 per 100,000 live births. Forty per cent of cases were due to a ruptured uterus, and 30% to an atonic uterus. Forty-two per cent were more than 35 years old and 44% para 5 or more. In spite of antenatal coverage for 85% of the women…	1997	Jul	Trop Doct	27	3	159-63	9227011	10.1177/004947559702700314		#257	Fawcus 1997	Exclusion reason: Duplicate article; Francis Muriithi (2021-11-22 10:22:17)(Included): Duplicate;
Maternal mortality and associated near-misses among emergency intrapartum obstetric referrals in Mulago Hospital, Kampala, Uganda	Kaye, D.; Mirembe, F.; Aziga, F.; Namulema, B.	BACKGROUND: Many maternal deaths (as well as related severe morbidity) are of women who do not attend antenatal care in a given health unit but are referred there when they develop life-threatening obstetric complications. OBJECTIVE: To determine the reproductive characteristics of emergency obstetric referrals, and determine the contribution of emergency obstetric referrals to severe acute mater…	2003	Mar	East Afr Med J	80	3	144-9	12762430	10.4314/eamj.v80i3.8684		#983	Kaye 2003	Exclusion reason: Non-eligible population (not on maternal deaths);
[Is the fight against maternal mortality in Burkina Faso adapted to reduce the three delays?]	SombiÃ©, I.; MÃ©da, Z. C.; Blaise GeswendÃ© Savadogo, L.; TÃ©lesphore SomÃ©, D.; Fatoumata Bamouni, S.; Dadjoari, M.; Windsouri Sawadogo, R.; Sanon-OuÃ©draogo, D.	OBJECTIVE: Maternal mortality remains high in Burkina Faso despite numerous interventions designed to reduce this mortality. It therefore appeared important to analyse attempts to lower maternal mortality in Burkina Faso over the last fifteen years in order to identify the strengths and weaknesses and to improve the national programme. METHODS: Analysis according to the ?three delays? model using…	2018	March-April	Sante Publique	30	2	273-282	30148315	10.3917/spub.182.0273		#555	SombiÃ© 2018	Exclusion reason: Non-eligible study design (Commentary or Systematic review);
Maternal near miss and mortality in a tertiary care hospital in Rwanda	Rulisa, S.; Umuziranenge, I.; Small, M.; van Roosmalen, J.	BACKGROUND: To determine the prevalence and factors associated with severe ('near miss') maternal morbidity and mortality in the University Teaching Hospital of Kigali-Rwanda. METHODS: We performed a cross sectional study of all women admitted to the tertiary care University Hospital in Kigali with severe "near miss" maternal morbidity and mortality during a one year period using the WHO criteria…	2015	2003-09-01	BMC Pregnancy Childbirth	15		203	26334634	10.1186/s12884-015-0619-8		#3557	Rulisa 2015	Exclusion reason: Non-eligible population (not on maternal deaths);
Risk factors for maternal death and trends in maternal mortality in low- and middle-income countries: a prospective longitudinal cohort analysis	Bauserman, M.; Lokangaka, A.; Thorsten, V.; Tshefu, A.; Goudar, S. S.; Esamai, F.; Garces, A.; Saleem, S.; Pasha, O.; Patel, A.; Manasyan, A.; Berrueta, M.; Kodkany, B.; Chomba, E.; Liechty, E. A.; Hambidge, K.; Krebs, N. F.; Derman, R. J.; Hibberd, P. L.; Althabe, F.; Carlo, W. A.; Koso-Thomas, M.; Goldenberg, R. L.; Wallace, D. D.; McClure, E. M.; Bose, C. L.	BACKGROUND: Because large, prospective, population-based data sets describing maternal outcomes are typically not available in low- and middle-income countries, it is difficult to monitor maternal mortality rates over time and to identify factors associated with maternal mortality. Early identification of risk factors is essential to develop comprehensive intervention strategies preventing pregna…	2015		Reprod Health	12 Suppl 2	Suppl 2	S5	26062992	10.1186/1742-4755-12-s2-s5		#1907	Bauserman 2015	Exclusion reason: Non-eligible context (not on an African country);
A study of maternal mortality at the University Teaching Hospital, Lusaka, Zambia: the emergence of tuberculosis as a major non-obstetric cause of maternal death	Ahmed, Y.; Mwaba, P.; Chintu, C.; Grange, J. M.; Ustianowski, A.; Zumla, A.	SETTING: The Department of Obstetrics and Gynaecology, University Teaching Hospital, Lusaka, Zambia. OBJECTIVES: To ascertain 1) the non-obstetric causes of maternal mortality, 2) the importance of tuberculosis as a cause of maternal deaths, and 3) the trends in the aetiology of non-obstetric causes of maternal deaths during the past decade in the light of the human immunodeficiency virus epidemi…	1999	Aug	Int J Tuberc Lung Dis	3	8	675-80	10460099			#654	Ahmed 1999	Exclusion reason: Non-eligible population (not on maternal deaths);
[National survey of maternal mortality of 2010 : data of Tunisia]	Tej Dellagi, R.; Bougatef, S.; Ben Salah, F.; Ben Mansour, N.; Gzara, A.; Gritli, I.; Ben Romdhane, H.; Rachdi, M. T.	BACKGROUND: Tunisia has investigated maternal mortality in 2010 to determine maternal mortality ratio (MMR) nationally and regionally, in addition to the indentifying main causes of this mortality. OBJECTIVES: Describe methodology of this study and its principal findings in the region of Tunis and discuss the national maternal mortality strategy. METHODOLOGY: This is a Ramos study (Reproductive A…	2014	Aug-Sep	Tunis Med	92	2022-09-08	560-6	25815543			#579	TejDellagi 2014	Exclusion reason: No full text available;
Trends in maternal deaths in HIV-infected women, on a background of changing HIV management guidelines in South Africa: 1997 to 2015	Mnyani, C. N.; Buchmann, E. J.; Chersich, M. F.; Frank, K. A.; McIntyre, J. A.	INTRODUCTION: As work begins towards the Sustainable Development Goal target of reducing the global maternal mortality ratio (MMR) to less than 70 deaths per 100,000 live births by 2030, much needs to be done in ending preventable maternal deaths. After 1990, South Africa experienced a reversal of gains in decreasing maternal mortality, with an increase in HIV-related maternal deaths. In this stu…	2017	Nov	J Int AIDS Soc	20	3		29178578	10.1002/jia2.25022		#1537	Mnyani 2017	Exclusion reason: Non-eligible concept (Not on determinants);
La mortalite maternelle a la maternite de l'hopital Simao Mendes (Bissau). Republique Guinee-Bissau	Costa Pereira, Isabel Fatima		1987	1987/00				48-48				#192	CostaPereira 1987	Exclusion reason: Non-eligible time limit (before 1987);
Maternal mortality by socio-demographic characteristics and cause of death in South Africa: 2007-2015	Bomela, N. J.	BACKGROUND: South Africa's maternal mortality ratio remains high although it has substantially declined in the past few years. Numerous studies undertaken in South Africa on maternal mortality have not paid much attention to how the causes are distributed in different socio-demographic groups. This study assesses and analyses the causes of maternal mortality according to sociodemographic factors …	2020	2001-02-01	BMC Public Health	20	1	157	32007100	10.1186/s12889-020-8179-x		#1337	Bomela 2020	Exclusion reason: Non-eligible concept (Not on determinants);
Analysis of maternal deaths in Egyptian maternity hospitals	Younis, M. N.; Ibrahim, A.; Serour, G.; El Hemaly, A.		1979	1979	Population sciences (Cairo, Egypt)		1	59-65	MEDLINE:12337518			#634	Younis 1979	Exclusion reason: Non-eligible time limit (before 1987);
The familial technique for linking maternal death with poverty	Graham, W. J.; Fitzmaurice, A. E.; Bell, J. S.; Cairns, J. A.	BACKGROUND: Recognition of the synergy between health and poverty is now apparent in the development strategies of many low-income countries, and markers are needed to monitor progress towards poverty-relevant goals. Maternal mortality has been proposed as a possible candidate but evidence is lacking on the link with poverty at the level of individuals. We introduce a new approach to exploring th…	2004	2003-01-01	Lancet	363	9402	2022-07-23	14723990	10.1016/s0140-6736(03)15165-3		#2238	Graham 2004	Exclusion reason: Non-eligible context (not on an African country);
Maternal mortality and morbidity. Women's reproductive health in Tanzania	Alloo, F.	Sexuality is a taboo for women in a patriarchal society. Tanzania has inadequate reproductive health care. Aspects of reproductive health are dealt with in safe motherhood or maternal and child health programs. Tanzania's health policy is based on women as mothers; it does not refer to women's right. For women in Tanzania, reproductive health is the right to live. Thousands of Tanzanian women die…	1994	Apr-Jun	Newsl Womens Glob Netw Reprod Rights		46	12	12288398			#1774	Alloo 1994	Exclusion reason: Non-eligible study design (Commentary or Systematic review);
DÃ©cÃ¨s maternels liÃ©s aux complications obstÃ©tricales graves: situation dans le service de gynecologie et d'obstÃ©trique du CHU de Treichville du 1er Janvier 2003 au 31 Mars 2004	Bamba, B.	Notre travail est une etude prospective transversale descriptive realisee dans le service de Gynecologie et d'Obstetrique du C.H.U. de Treichville du 1er janvier 2003 au 31 mars 2004. Son objectif est d'analyser la situation des deces maternels lies aux complications obstetricales graves. Pendant les quinze mois de notre periode d'etude; 59 cas de deces maternels ont ete recenses sur un total de …	2004	2004/00								#110	Bamba 2004	Exclusion reason: Non-eligible study design (Commentary or Systematic review);
Human Rights-Based Approach to Reducing Preventable Maternal Deaths in Ghana: A Six-year Review of Media Reports	Morhe, Renee Aku Sitsofe; Sosoo, Felix Kwame; Morhe, Emmanuel Komla Senanu		2019		Ghana Journal of Development Studies	16	3			10.4314/gjds.v16i3.7		#1213	Morhe 2019	Exclusion reason: Non-eligible study design (Commentary or Systematic review);
Optimal Profile Limits for Maternal Mortality Rates (MMR) Influenced by Haemorrhage and Unsafe Abortion in South Sudan	Makuei, G.; Abdollahian, M.; Marion, K.	Maternal mortality rate (MMR) is one of the main worldwide public health challenges. Presently, the high levels of MMR are a common problem in the world public health and especially, in developing countries. Half of these maternal deaths occur in Sub-Saharan Africa where little or nothing progress has been made. South Sudan is one of the developing countries which has the highest MMR. Thus, this …	2020		J Pregnancy	2020		2793960	32566298	10.1155/2020/2793960		#923	Makuei 2020	Exclusion reason: Non-eligible concept (Not on determinants);
OS022. Global use of ultrasound for maternal mortality reduction incountries with high maternal mortality ratios	Small, M.; Demasio, K.		2012	2012 Jul (Epub 2012 Jun 13)	Pregnancy Hypertension	2	3	186-7	MEDLINE:26105236	10.1016/j.preghy.2012.04.023		#550	Small 2012	Exclusion reason: Non-eligible concept (Not on determinants);
Maternal mortality at Kamuzu Central Hospital for 1985	Keller, M. E.	This is a retrospective review of all recorded maternal death in the Department of Obstetrics and Gynaecology at KCH; Lilongwe during 1985	1987	1987/00	Medical Quarterly	4	1	13-16				#356	Keller 1987	Exclusion reason: Non-eligible time limit (before 1987);
Maternal morbidity and mortality in ElShatby and Dar Ismail maternity hospitals in Alexandria: A comparative study	khashab, Sahar; El Beltagy, Nermeen S.; Badie, Dina		2019		Alexandria Journal of Medicine	54	1	63-67		10.1016/j.ajme.2016.12.003		#921	khashab 2019	Exclusion reason: Non-eligible population (not on maternal deaths);
Maternal near miss and mortality in a rural referral hospital in northern Tanzania: a cross-sectional study	Nelissen, E. J.; Mduma, E.; Ersdal, H. L.; Evjen-Olsen, B.; van Roosmalen, J. J.; Stekelenburg, J.	BACKGROUND: Maternal morbidity and mortality in sub-Saharan Africa remains high despite global efforts to reduce it. In order to lower maternal morbidity and mortality in the immediate term, reduction of delay in the provision of quality obstetric care is of prime importance. The aim of this study is to assess the occurrence of severe maternal morbidity and mortality in a rural referral hospital …	2013	2004-07-01	BMC Pregnancy Childbirth	13		141	23826935	10.1186/1471-2393-13-141		#1009	Nelissen 2013	Exclusion reason: Non-eligible population (not on maternal deaths);
Engaging community health workers in maternal and infant death identification in Khayelitsha, South Africa: a pilot study	Igumbor, J.; Adetokunboh, O.; Muller, J.; Bosire, E. N.; Ajuwon, A.; Phetlhu, R.; Mbule, M.; Ronan, A.; Burtt, F.; Scheepers, E.; Schmitz, K.	BACKGROUND: Engaging community health workers in a formalised death review process through verbal and social autopsy has been utilised in different settings to estimate the burden and causes of mortality, where civil registration and vital statistics systems are weak. This method has not been widely adopted. We piloted the use of trained community health workers (CHW) to investigate the extent of…	2020	2026-11-01	BMC Pregnancy Childbirth	20	1	736	33243207	10.1186/s12884-020-03419-4		#1006	Igumbor 2020	Exclusion reason: Non-eligible study design (Commentary or Systematic review);
Maternal mortality and its correlates: practical implications of data analysis across multiple countries	Sagynbekov, K. I.	OBJECTIVE: Studies of maternal mortality that use data from multiple countries often identify statistically significant correlates and interpret them as factors relevant to policy. This study was designed to address the fragility of a statistical association between the maternal mortality rate and its main correlates, and to assess the relevance of multi-country data analysis for policy making. M…	2013	Jul	J Obstet Gynaecol Can	35	7	612-619	23876638	10.1016/s1701-2163(15)30878-1		#3339	Sagynbekov 2013	Exclusion reason: Non-eligible context (not on an African country);
Trends in maternal mortality for the Greater Harare Maternity Unit: 1976 to 1997	Majoko, F.; Chipato, T.; Iliff, V.	OBJECTIVE: To determine the magnitude, trends and the main causes of maternal death for Harare Maternity Hospital (HMH) and thereby identify potential areas for interventions. DESIGN: A descriptive retrospective analysis of maternal mortality data from the institution included in publications and recent annual reports. SETTING: Department of Obstetrics and Gynaecology Greater Harare Maternity Uni…	2001	Aug	Cent Afr J Med	47	8	199-203	12808767	10.4314/cajm.v47i8.8616		#400	Majoko 2001	Exclusion reason: Non-eligible time limit (before 1987);
HIV-AIDS RELATED MATERNAL MORTALITY IN BENIN CITY, NIGERIA	J.U. ONAKEWHOR,		2011		GHANA MEDICAL JOURNAL							#1252	J 2011	Exclusion reason: Non-eligible concept (Not on determinants);
EDUCATIONAL AWARENESS OF FACTORS REDUCING MATERNAL MORTALITY IN RURAL COMMUNITIES IN OGUN STATE NIGERIA	Azuh, Dominic; Azuh, Akunna; Akanbi, Moses; Adekola, Paul; Adeloye, Davies; Amodu, Lanre		2017	2017	ADVED 2017: 3RD INTERNATIONAL CONFERENCE ON ADVANCES IN EDUCATION AND SOCIAL SCIENCE			1089-1095	WOS:000431839500147			#96	Azuh 2017	Exclusion reason: Non-eligible study design (Commentary or Systematic review);
[Verbal autopsy to measure maternal mortality in rural Senegal]	Ba, M. G.; Kodio, B.; Etard, J. F.	OBJECTIVES: The aim of this paper is to study the use of verbal autopsy in order to assess maternal mortality indicators in rural settings and to determine the limits and difficulties related to that practice. MATERIAL AND METHODS: This study was carried out in 3 rural sites (Niakhar in the region of Fatick, Bandafassi in Tambacounda region and Mlomp in the region of Ziguinchor). These sites had …	2003	Dec	J Gynecol Obstet Biol Reprod (Paris)	32	8 Pt 1	728-35	15067897			#99	Ba 2003	Exclusion reason: Non-eligible concept (Not on determinants);
CAUSES OF MATERNAL DEATH AMONG AFRICANS IN KAMPALA, UGANDA	Short, C. W. R.		1961	1961	JOURNAL OF OBSTETRICS & GYNAECOLOGY OF THE BRITISH COMMONWEALTH	68	1	44-51	WOS:A1961WV80500005			#546	Short 1961	Exclusion reason: Non-eligible time limit (before 1987);
Two years maternal mortality in Matebeleland north Province, Zimbabwe	Rutgers, S.	OBJECTIVE: To describe timeliness and completeness of maternal mortality notifications after the introduction of a revised national notification form in 1998, as well as socio-demographic and obstetric variables and causes of maternal deaths. DESIGN: Retrospective descriptive study. SETTING: Seven districts in Matebeleland North province. SUBJECTS: 95 maternal death notifications from 1 August 19…	2001	Feb	Cent Afr J Med	47	2	39-43	11957270	10.4314/cajm.v47i2.8591		#533	Rutgers 2001	Exclusion reason: Non-eligible concept (Not on determinants);
Maternal deaths in 1990 at Kamuzu Central Hospital	Sangala, V.	The records of 74 maternal deaths were available. It was clear that most of these deaths resulted from very basic problems; and not from a lack of high technology. The majority were direct deaths; and of these 52 percent arrived in such poor condition that they died within 24 hours; and half of these died from haemorrhage. The availability of blood is poor in all hospitals	1992	1992/00	Malawi med. j. (Online)	8	1	2022-08-24				#535	Sangala 1992	Exclusion reason: Non-eligible concept (Not on determinants);
THE PROFILE OF MATERNAL DEATHS_x000D_IN A DISTRICT HOSPITAL A five year review of maternal deaths at Northdale Hospital 2006 to 2010	Polycarpe N. Makinga,		2011			Master of Medicine_x000D_(Family Medicine)						#1256	Polycarpe 2011	Exclusion reason: Non-eligible concept (Not on determinants);
Associations between HIV, highly active anti-retroviral therapy, and hypertensive disorders of pregnancy among maternal deaths in South Africa 2011-2013	Sebitloane, H. M.; Moodley, J.; Sartorius, B.	OBJECTIVE: To explore potential relationships between HIV and highly active anti-retroviral therapy (HAART), and hypertensive disorders of pregnancy (HDP). METHODS: A retrospective secondary analysis of maternal-deaths data from the 2011-2013 Saving Mothers Report from South Africa. The incidence of HIV infection amongst individuals who died owing to HDP was determined and comparisons were made b…	2017	Feb	Int J Gynaecol Obstet	136	2	195-199	28099739	10.1002/ijgo.12038		#538	Sebitloane 2017	Exclusion reason: Non-eligible concept (Not on determinants);
High maternal mortality and stillbirth in the Wad Medani Hospital, Central Sudan, 2003-2007	Elhassan, E. M.; Mirghani, O. A.; Adam, I.	The aim of this study was to investigate the incidence and causes of maternal deaths and stillbirths at the Hospital of Obstetrics and Gynecology at Wad Medani, Sudan, from 1 January 2003 through 31 December 2007. All maternal deaths and stillbirths during this period were reviewed and classified retrospectively. There were 146 maternal deaths and 33034 live births, giving a maternal mortality ra…	2009	Oct	Trop Doct	39	4	238-9	19762581	10.1258/td.2009.090005		#242	Elhassan 2009	Exclusion reason: Non-eligible concept (Not on determinants);
[Maternal mortality trends in the Sfax region from 1979 to 2000]	Ben Amara, F.; Dhouib, M.; Khemiri, H.; Jaouadi, M.; Ben Ayed, B.; Idrissi, A.; Ben Amar, S.; Bouzid, F.; Rekik, S.	We report a retrospective study about maternal mortality in Sfax (Tunisia) between 1979 and 2000. Maternal mortality rate has fallen strikingly from 76.8 per 100,000 mortality cases in 1979 to 40.1 per 100,000 mortality cases in 20,000. However deaths from unavoidable causes have fallen much more slowly than avoidable causes.	2004	Feb	Tunis Med	82	2	196-203	15185595			#123	BenAmara 2004	Exclusion reason: Non-eligible time limit (before 1987);
ESTIMATION OF MATERNAL MORTALITY USING_x000D_THE INDIRECT SISTERHOOD METHOD_x000D_IN SULEJA, NIGER STATE-NIGERIA	Aminat		2013		Journal of Medicine and Biomedical Research							#838	Aminat 2013	Exclusion reason: Non-eligible concept (Not on determinants);
Maternal deaths from bleeding associated with caesarean delivery: A national emergency	Fawcus, S.; Pattinson, R. C.; Moodley, J.; Moran, N. F.; Schoon, M. G.; Mhlanga, R. E.; Baloyi, S.; Bekker, E.; Gebhardt, G. S.	Maternal deaths associated with caesarean deliveries (CDs) have been increasing in South Africa over the past decade. The objective of this report is to bring national attention to this increasing epidemic of maternal deaths due to bleeding associated with CD in the majority of provinces of the country. Individual chart reviews of women who died from bleeding at or after CD show that 71% had avoi…	2016	2007-04-01	S Afr Med J	106	5	53-7	27138666	10.7196/SAMJ.2016.v106i5.10821		#889	Fawcus 2016	Exclusion reason: Non-eligible concept (Not on determinants);
Maternal Mortality in the Main Referral Hospital in Angola, 2010-2014: Understanding the Context for Maternal Deaths Amidst Poor Documentation	Umar, Abubakar Sadiq; Kabamba, Lusamba		2016	2016	International journal of MCH and AIDS	5	1	61-71	MEDLINE:28058194			#837	Umar 2016	Exclusion reason: Non-eligible concept (Not on determinants);
MATERNAL MORTALITY AT THE STATE SPECIALIST HOSPITAL BAUCHI,_x000D_NORTHERN NIGERIA	A. G. MAIRIGA,		2009		East African medical journal							#1258	A 2009	Exclusion reason: Non-eligible concept (Not on determinants);
Factors influencing maternal mortality among rural communities in southwestern Nigeria	Azuh, Dominic Ezinwa; Azuh, Akunna Ebere; Iweala, Emeka Joshua; Adeloye, Davies; Akanbi, Moses; Mordi, Raphael C.		2017	2017	INTERNATIONAL JOURNAL OF WOMENS HEALTH	9		179-188	WOS:000398661200002	10.2147/IJWH.S120184		#1250	Azuh 2017	Exclusion reason: Non-eligible population (not on maternal deaths);
Maternal near-miss and death and their association with caesarean section complications: a cross-sectional study at a university hospital and a regional hospital in Tanzania	Litorp, H.; Kidanto, H. L.; RÃ¶Ã¶st, M.; Abeid, M.; NystrÃ¶m, L.; EssÃ©n, B.	BACKGROUND: The maternal near-miss (MNM) concept has been developed to assess life-threatening conditions during pregnancy, childhood, and puerperium. In recent years, caesarean section (CS) rates have increased rapidly in many low- and middle-income countries, a trend which might have serious effects on maternal health. Our aim was to describe the occurrence and panorama of maternal near-miss an…	2014	2023-07-01	BMC Pregnancy Childbirth	14		244	25056517	10.1186/1471-2393-14-244		#1497	Litorp 2014	Exclusion reason: Non-eligible population (not on maternal deaths);
A community based investigation of causes of maternal mortality in rural and urban Zimbabwe. Maternal Mortality Study Group	Fawcus, S.; Mbizvo, M. T.; Lindmark, G.; Nystrom, L.	Most data on maternal mortality in Zimbabwe has been urban hospital based. Using a network of informants and sensitized health workers an attempt was made to identify and investigate all maternal deaths in rural Masvingo and urban Harare over a two year period. The present report discusses place of death and the medical causes in both populations. Results gave maternal mortality rates of 168 and …	1995	Apr	Cent Afr J Med	41	4	105-13	7788680			#258	Fawcus 1995	Exclusion reason: Non-eligible concept (Not on determinants);
[Maternal mortality audits in low-resource countries: analysis of 23 hospitals in Senegal and Mali (the QUARITE study)]	Dortonne, J. R.; Dumont, A.; Traore, M.; Perreault, G.; Couturier, F.; KanoutÃ©, K.	BACKGROUND: In 1990, the Society of Obstetricians and Gynaecologists of Canada joined the international movement for safe motherhood by adapting its ALARM programme to the needs of low-resource countries. The goal of the QUARITE (QUAlitÃ© des soins, gestion du RIsque et TEchniques obstÃ©tricales) trial is to evaluate the efficiency of the ALARM International programme in terms of maternal mortali…	2009	Oct	J Obstet Gynaecol Can	31	10	936-937	19941723	10.1016/s1701-2163(16)34323-7		#225	Dortonne 2009	Exclusion reason: No full text available;
A community based study of risk factors in maternal mortality in the Kassena-Nankana district of Northern Ghana	Dollimore, N.; Odoi-Agyarko, H.; Owusu-Agyei, O.	Maternal mortality rates in Northern Ghana are extremely high and for an individual woman in the district; the risk of dying from maternal mortality is 1 in 18. Efforts to reduce the scale of suffering in the area are tampered by the lack of community based data. A community based study was designed in mid 1991 to determine the principal risk factors of maternal mortality in the Kassena-Nankana d…						41-41				#224		Exclusion reason: Non-eligible concept (Not on determinants);
Community-based surveillance of maternal deaths in rural Ghana	Adomako, J.; Asare, G. Q.; Ofosu, A.; Iott, B. E.; Anthony, T.; Momoh, A. S.; Warner, E. V.; Idrovo, J. P.; Ward, R.; Anderson, F. W.	OBJECTIVE: To examine the feasibility and effectiveness of community-based maternal mortality surveillance in rural Ghana, where most information on maternal deaths usually comes from retrospective surveys and hospital records. METHODS: In 2013, community-based surveillance volunteers used a modified reproductive age mortality survey (RAMOS 4+2) to interview family members of women of reproductiv…	2016	2001-02-01	Bulletin of the World Health Organization	94	2	86-91	26908958	10.2471/blt.15.154849		#1725	Adomako 2016	Exclusion reason: Non-eligible concept (Not on determinants);
Mortalite maternelle au centre de sante Roi Baudouin de (Dakar - Senegal) : a propos de 308 cas	Cisse, Mamadou Lamine Niang Mouhamadou Mansour Gaye Alioune; Diouf, Alassane; Moreau, Jean Charles; Thiam, Ousmane	Objectifs Determiner le profil epidemiologique et clinique des cas de deces maternel au centre de sante Roi Baudouin -Identifier les etiologies des cas de deces maternel au centre de sante Roi Baudouin ; Determiner la prise en charge des cas de deces maternel au centre de sante Roi Baudouin. Materiel et methodes : Il s'agissait d'une etude retrospective descriptive longitudinale portant sur 308 c…	2014	2014/00	Mali mÃ©d. (En ligne)	29	3	17-21				#183	Cisse 2014	Exclusion reason: No full text available;
Pathology of maternal deaths in Rivers state (a ten year autopsy review) in a referral hospital	Fubara, D. Seleye; Ikimalo, J.; John, C. T.		2007	2007 Sep	The Nigerian postgraduate medical journal	14	3	256-60	MEDLINE:17767214			#270	Fubara 2007	Exclusion reason: Non-eligible concept (Not on determinants);
Causes and characteristics of maternal deaths in rural northern Tanzania	Olsen, B. E.; Hinderaker, S. G.; BergsjÃ¸, P.; Lie, R. T.; Olsen, O. H.; Gasheka, P.; KvÃ¥le, G.	BACKGROUND: To assess causes and characteristics of maternal deaths in a poorly characterized area. METHODS: A health facility- and population-based study, with an audit of case series on maternal deaths, was done in two divisions with 42 villages (population 143 000), in Mbulu and Hanang districts, Arusha region, Tanzania. In 1995, all known deaths of women between 15 and 50 years, who were resi…	2002	Dec	Acta Obstet Gynecol Scand	81	12	1101-9	12519105			#497	Olsen 2002	Exclusion reason: Non-eligible concept (Not on determinants);
Signal functions for emergency obstetric care as an intervention for reducing maternal mortality: a survey of public and private health facilities in Lusaka District, Zambia	Tembo, T.; Chongwe, G.; Vwalika, B.; Sitali, L.	BACKGROUND: Zambia's maternal mortality ratio was estimated at 398/100,000 live births in 2014. Successful aversion of deaths is dependent on availability and usability of signal functions for emergency obstetric and neonatal care. Evidence of availability, usability and quality of signal functions in urban settings in Zambia is minimal as previous research has evaluated their distribution in rur…	2017	2006-09-01	BMC Pregnancy Childbirth	17	1	288	28877675	10.1186/s12884-017-1451-0		#968	Tembo 2017	Exclusion reason: Non-eligible concept (Not on determinants);
[Maternal Mortality At The Centre De Sante Roi Baudouin (Dakar - Senegal): About 308 Cases]	Thiam, O.; CissÃ©, M. L.; Niang, M. M.; Gaye, A.; Diouf, A.; Moreau, J. C.	OBJECTIVES: - To determine the epidemiologic profile and private clinics of the cases of maternal mortality at the centre de santÃ© Roi Baudouin. - To identify the etiologies of the cases of maternal death at the centre de santÃ© Roi Baudouin; - To determine the assumption of responsibility of the cases of maternal death at the centre de santÃ© Roi Baudouin. MATERIAL AND METHODS: It was about a l…	2014		Mali Med	29	3	19-24	30049098			#583	Thiam 2014	Exclusion reason: No full text available;
[Human rights, maternal mortality and reproductive health]	Cook, R. J.	This work examines reproductive health within the framework of human rights assured by various international conventions, and analyzes the high maternal mortality rates of developing countries as a violation of several guaranteed rights. The 1st of 3 main sections of the report discusses the failure of governments to make protection of women's reproductive health a priority. Historically, women's…	1993	Jun	Profamilia	9	21	43-68	12344946			#2054	Cook 1993	Exclusion reason: Non-eligible study design (Commentary or Systematic review);
Assessment of maternal mortality in Tanzania	Walraven, G. E.; Mkanje, R. J.; van Roosmalen, J.; van Dongen, P. W.; Dolmans, W. M.	OBJECTIVE: To assess maternal mortality. DESIGN: Prospective community-based survey, a sisterhood method survey and hospital data. SETTING: The study was performed in communities in a rural area in Northwestern Tanzania and the local district hospital. RESULTS: Four hundred and forty-seven pregnant women in the community survey were followed up as far as six weeks after delivery; there were 2865 …	1994	May	Br J Obstet Gynaecol	101	5	414-7	8018613	10.1111/j.1471-0528.1994.tb11914.x		#617	Walraven 1994	Exclusion reason: Non-eligible concept (Not on determinants);
[The causes of death of the women of childbearing age at the hospitals of Sfax]	Djedidi Trabelsi, J.; Yaich Kammoun, S.; Abderraouf Karray, M.; Feki, H.; Kassis, M.; Damak, J.	AIM: To study the principal causes of death of the women dead at an Ã¢ge ranging between 15 and 49 years old and having been hospitalized in a public medical structures of the gouvernorat of Sfax. METHODS: Retrospective study concerning all the included deaths between 1999 and 2007. RESULTS: The study was related to 728 deaths, which correspond to an average of 80.88 deaths FAR per year. Public h…	2011	Oct	Tunis Med	89	10	745-51	22076895			#219	DjedidiTrabelsi 2011	Exclusion reason: Non-eligible population (not on maternal deaths);
Service-related factors contributing to maternal mortality in hospitals of Malawi			1991	1991/00								#5		Exclusion reason: No full text available;
A review of maternal deaths in South Africa during 1998. National Committee on Confidential Enquiries into Maternal Deaths		OBJECTIVE: To document the prevalence and causes of maternal mortality and to identify avoidable factors, missed opportunities and substandard care related to these deaths. METHOD: Maternal deaths are notifiable; when a maternal death occurs a maternal death notification form is filled in and sent to the provincial Maternal, Child and Women's Health (MCWH) units. Provincial assessors assess the d…	2000	Apr	S Afr Med J	90	4	367-73	10957921			#29		Exclusion reason: No full text available;
MATERNAL MORTALITY IN RURAL SENEGAL. THE EXPERIENCE OF THE NEW NINEFESCHA HOSPITAL	Kante, Almamy Malick; Pison, Gilles		2010	2010 OCT-DEC	POPULATION	65	4	753-779	WOS:000290926700005	10.3917/popu.1004.0753		#347	Kante 2010	Exclusion reason: Non-eligible concept (Not on determinants);
Maternal deaths in teenage mothers	Nkata, M.	In developing countries such as Zambia, teenage pregnancy is common and dangerous. In this study, out of 677 teenage mothers 33 died. The causes of this alarming mortality are documented and show the influence of sepsis, obstructed labour and uterine rupture. Malaria was an important associated cause. Only a major education programme with discouragement of pregnancy in young girls is likely to in…	1997	Jun	J Obstet Gynaecol	17	4	344-5	15511879	10.1080/01443619750112763		#484	Nkata 1997	Exclusion reason: Non-eligible concept (Not on determinants);
Almost 9 in 10 maternal deaths could be prevented, Zimbabwe study shows		The University of Zimbabwe and two universities in Sweden conducted a study in Masvingo Province in Zimbabwe to examine maternal deaths. There were 168 and 85 maternal deaths per 100,000 live births in rural and urban areas, respectively. 90% and 85% of maternal deaths in rural and urban areas, respectively, were preventable. Mother-related preventable factors were no prenatal care, lack of socia…	1995	Feb	Safe Mother		16	10	12319469			#21		Exclusion reason: No full text available;
Maternal deaths in Zambia	Nkata, M.	A study conducted at Mansa General Hospital (Zambia) used birth records, death certificates, and operating theater and autopsy records to analyze maternal mortality. During the 2-year study period, there were 3282 live births and 95 maternal deaths at this facility, for a maternal mortality rate of 29/1000 live births. 35% of maternal deaths were to illiterate adolescents who relied on untrained …	1998	Nov	Afr Health	21	1	2	12294915			#485	Nkata 1998	Exclusion reason: No full text available;
Maternal mortality audit in a Zimbabwean province	De Muylder, X.	A maternal mortality audit was introduced in the Midlands Province (Zimbabwe) in order to identify which avoidable factors were involved most frequently. During the two-year study period, the maternal mortality rate was 137 per 100,000 total births. The main causes of death were uterine rupture, eclampsia, haemorrhage and caesarean section related accidents. An avoidable factor was identified amo…	1990		Arch Gynecol Obstet	247	3	131-8	2369151	10.1007/bf02390861		#1123	DeMuylder 1990	Exclusion reason: No full text available;
"Near-miss" obstetric events and maternal deaths in Sagamu, Nigeria: a retrospective study	Oladapo, Olufemi T.; Sule-Odu, Adewale O.; Olatunji, Adetola O.; Daniel, Olusoji J.		2005	2005 Nov 01	Reproductive Health	2		2022-09-09	MEDLINE:16262901	10.1186/1742-4755-2-9		#1364	Oladapo 2005	Exclusion reason: Non-eligible concept (Not on determinants);
Mortality and morbidity among postpartum HIV-positive and HIV-negative women in Zimbabwe: risk factors, causes, and impact of single-dose postpartum vitamin A supplementation	Zvandasara, P.; Hargrove, J. W.; Ntozini, R.; Chidawanyika, H.; Mutasa, K.; Iliff, P. J.; Moulton, L. H.; Mzengeza, F.; Malaba, L. C.; Ward, B. J.; Nathoo, K. J.; Zijenah, L. S.; Mbizvo, M.; Zunguza, C.; Humphrey, J. H.	BACKGROUND: Vitamin A deficiency is common among women in resource-poor countries and is associated with greater mortality during HIV. METHODS: Fourteen thousand one hundred ten mothers were tested for HIV and randomly administered 400,000 IU vitamin A or placebo at less than 96 hours postpartum. The effects of vitamin A and HIV status on mortality, health care utilization, and serum retinol were…	2006	Sep	J Acquir Immune Defic Syndr	43	1	107-16	16885772	10.1097/01.qai.0000229015.77569.c7		#644	Zvandasara 2006	Exclusion reason: Non-eligible population (not on maternal deaths);
Determinants of post-partum maternal mortality at Queen Elizabeth Central Hospital, Blantyre, Malawi: a case-control study 2001-2002	Kanyighe, C.; Channon, A.; Tadesse, E.; Madise, N.; Changole, J.; Bakuwa, E.; Malunga, E.; Stones, R. W.	The aim of this research is to identify the clinical, demographic and service-based determinants of postpartum maternal mortality within Queen Elizabeth Central Hospital, Blantyre, Malawi, during 2001 and 2002. The study uses a case-control design using all postpartum maternal deaths in 2001 and 2002 as cases, with analysis conducted using conditional logistic regression. The results indicate tha…	2008	2008/00	African Journal of Reproductive Health	12	3	35-48				#348	Kanyighe 2008	Exclusion reason: Duplicate article;
Using multiple-cause mortality data to resolve conflicting information on trends in maternal mortality in South Africa	Bah, S.		2006	Apr	S Afr Med J	96	4	308	16670801			#101	Bah 2006	Exclusion reason: Non-eligible concept (Not on determinants);
A Comparison of the Characteristics of Maternal Near-Misses and Maternal Deaths in Enugu, Southeast Nigeria: A 3-Year Prospective Study	Ugwu, George O.; Iyoke, Chukwuemeka A.; Ezugwu, Euzebus C.; Ajah, Leonard O.; Onah, Hyacinth E.; Ozumba, Benjamin C.		2020	2020	INTERNATIONAL JOURNAL OF WOMENS HEALTH	12		207-211	WOS:000521592300001	10.2147/IJWH.S237221		#717	Ugwu 2020	Exclusion reason: Non-eligible population (not on maternal deaths);
La mortalitÃ© maternelle Ã l'hÃ´pital rÃ©gional de Kindia : facteurs Ã©pidÃ©miologiques et axes stratÃ©giques d'intervention	Balde, O.; Balde, I. S.; Diallo, M. H.; Diallo, A. B.; Diallo, B. S.; Donamou, S.; Camara, M. K.; Balde, M. D.; Keita, N.	Objectifs. Calculer le ratio de la mortalitÃ© maternelle, identifier les caractÃ©ristiques Ã©pidÃ©miologiques et proposer des axes stratÃ©giques d'intervention. MÃ©thodes. Il s'agit d'une Ã©tude descriptive et analytique Ã recrutement rÃ©trospectif, rÃ©alisÃ©e du 1erJanvier 1998 au 31 DÃ©cembre 2001 Ã l'HÃ´pital RÃ©gional de Kindia (HRK). Elle a concernÃ© tous les cas de dÃ©cÃ¨s maternels survenu…	2016	2016/00	Rev. int. sci. mÃ©d. (Abidj.)	18		61-65				#107	Balde 2016	Exclusion reason: No full text available;
Risk Factors for Maternal Deaths in Unplanned Obstetric_x000D_Admissions to the Intensive Care Unit-Lessons for Sub-Saharan_x000D_Africa	Ugochukwu V Okafor,		2011		Afr J Reprod Health							#966	UgochukwuVOkafor 2011	Exclusion reason: Non-eligible population (not on maternal deaths);
Determinants of maternal deaths in the eastern region of Ghana, 2011 Â­ 2016	Ba, Asare	Introduction: An estimated 99% of largely preventable maternal deaths occur across developing regions characterized by a cascade of well-established delays at all levels. Data on community deaths remains scanty hence a wide reliance on institutional data. Target 3.1 of the SDG aims to attain a global reduction of less than 70/100000 live births by 2030. Ghana's MMR of 350/100000 live births is ac…	2019	2019/00	Postgrad. Med. J. Ghana	8	2	101-107				#98	Ba 2019	Exclusion reason: No full text available;
A retrospective study of maternal deaths in the Zimbabwean black	Macpherson, T. A.	The record charts of all female deaths 14 to 55 years of age inclusive at the Harare Hospital were retrospectively reviewed for the 2 year period January 1, 1972 to December 31, 1973. The patients were divided into an obstetric group (above 20 completed weeks of gestation) and an abortion group (below 20 completed weeks of gestation). The causes of death and maternal mortality rate were compared …	1981	Apr	Cent Afr J Med	27	4	57-60	7261053			#393	Macpherson 1981	Exclusion reason: Non-eligible time limit (before 1987);
Mode of delivery is an independent risk factor for maternal mortality: a case-control study	Balayla, Jacques; Lasry, Ariane; Badeghiesh, Ahmad; Volodarsky-Perel, Alexander; Gil, Yaron				Journal of Maternal-Fetal & Neonatal Medicine				WOS:000542772700001	10.1080/14767058.2020.1774874		#106		Exclusion reason: Non-eligible context (not on an African country);
Trends and Factors Associated With Maternal Mortality in Ebonyi_x000D_State University Teaching Hospital (EBSUTH), Abakaliki	Anuma		2009		Trop J Obstet Gynaecol							#731	Anuma 2009	Exclusion reason: Non-eligible concept (Not on determinants);
Review of causes of maternal deaths in Botswana in 2010	Ray, S.; Madzimbamuto, F. D.; Ramogola-Masire, D.; Phillips, R.; Mogobe, K. D.; Haverkamp, M.; Mokatedi, M.; Motana, M.	BACKGROUND: In Botswana the maternal mortality ratio in 2010 was 163 per 100 000 live births. It is a priority to reduce this ratio to meet Millennium Development Goal 5 target of 21 per 100 000 live births. OBJECTIVE: To investigate the underlying circumstances of maternal deaths in Botswana.Method. Fifty-six case notes from the 80 reported maternal deaths in 2010 were reviewed. Five clinicians …	2013	2005-06-01	S Afr Med J	103	8	537-42	23885735	10.7196/samj.6723		#700	Ray 2013	Exclusion reason: Non-eligible concept (Not on determinants);
[The highest maternal mortality in the world]	Bakke, Bjorg		2009	2009 Sep 10	Tidsskrift for den Norske laegeforening : tidsskrift for praktisk medicin, ny raekke	129	17	1782-3	MEDLINE:19756073	10.4045/tidsskr.09.0772		#1230	Bakke 2009	Exclusion reason: Non-eligible study design (Commentary or Systematic review);
RELAPSING FEVER, A DISAPPEARING CAUSE OF FEVER AND MATERNAL DEATH IN SENGEREMA, TANZANIA, EAST AFRICA	Melkert, P.; Kahema, L.; van der Velden, J.; van Roosmalen, J.	OBJECTIVE: To study the incidence of tick borne relapsing fever (TBRF) during the last 50 years, once like malaria an endemic disease in Sengerema, Tanzania. DESIGN: By analyzing the annual reports, focusing on the number of admissions, maternal deaths, blood smears of patients with fever for Borrelia. SETTING: Sengerema district, Tanzania. SUBJECT: Admissions in Sengerema Hospital due to TBRF. M…	2013	Apr	East Afr Med J	90	4	137-41	26866098			#430	Melkert 2013	Exclusion reason: Non-eligible concept (Not on determinants);
Abortion laws reform may reduce maternal mortality: an ecological study in 162 countries	Latt, S. M.; Milner, A.; Kavanagh, A.	BACKGROUND: Unsafe abortion is one of the commonest causes of maternal mortality. Abortion-related maternal deaths are higher in countries with the most restrictive abortion laws. We assess whether maternal mortality varies within and between countries over time according to the flexibility of abortion laws (the number of reasons a woman can have an abortion). METHOD: We conducted an ecological s…	2019	2005-01-01	BMC Womens Health	19	1	1	30611257	10.1186/s12905-018-0705-y		#3306	Latt 2019	Exclusion reason: Non-eligible study design (Commentary or Systematic review);
Perinatal mortality and maternal mortality and morbidity in rheumatic heart disease		The early onset of rheumatic fever with frequent recurrence and rapid progression to severe and incapacating chronic valcular disease has been repeatedly highlighted in Nigeria. Interestingly; the peak frequency of age distribution of rheumatic heart disease (RHD ) is in the early childbearing age. This prospective study was therefore undertaken to evaluate perinatal mortality and maternal morbid…	1991	1991/00								#7		Exclusion reason: Non-eligible population (not on maternal deaths);
Mortality related to Caesarean section in rural Matebeleland_x000D_North Province, Zimbabwe	RAK RUTGERS,		2008		Cent Afr J Med							#1115	RAKRUTGERS 2008	Exclusion reason: Non-eligible concept (Not on determinants);
A retrospective analysis of eclampsia as a major cause of maternal and perinatal mortality in Sagamu	Sotunsa, J. O.; Inofomoh, A. I.; Akinseku, A. K.; Ani, F. I.; Sule-Odu, A. O.	Background: While eclampsia remains a leading cause of maternal death in the developing world, the prevalence and case fatality of the condition in the developed world has reduced due to early detection and prompt treatment. The understanding of the factors associated with eclampsia may reduce the burden and enhance the quality of foeto-maternal outcome.Objective: To determine the prevalence of e…	2015	2015/00	Ann. Health Res. (Onabanjo Univ. Teach. Hosp.)	1	2	68-73				#556	Sotunsa 2015	Exclusion reason: Non-eligible concept (Not on determinants);
[Reduction Of Maternal And Neonatal Mortality Due To Free Caesarean In Segou's Nianankoro Fomba Hospital In Mali]	Thera, T.; Teguete, I.; Traore, Y.; Kouma, A.; Traore, B.; Kokaina, C.; Dolo, T.; Samassa, B. L.; Traore, M.; Dolo, A.		2013	2013	Le Mali medical	28	2	53-57	MEDLINE:30049093			#582	Thera 2013	Exclusion reason: Non-eligible concept (Not on determinants);
Effect of results-based financing on facility-based maternal mortality at birth: an interrupted time-series analysis with independent controls in Malawi	De Allegri, M.; Chase, R. P.; Lohmann, J.; Schoeps, A.; Muula, A. S.; Brenner, S.	INTRODUCTION: The aim of this study was to assess the impact of a results-based financing (RBF) programme on the reduction of facility-based maternal mortality at birth. Malawi is a low-income country with high maternal mortality. The Results-Based Financing For Maternal and Newborn Health (RBF4MNH) Initiative was introduced at obstetric care facilities in four districts to improve quality and ut…	2019		BMJ Glob Health	4	3	e001184	31297244	10.1136/bmjgh-2018-001184		#3393	DeAllegri 2019	Exclusion reason: Non-eligible population (not on maternal deaths);
Mortalite maternelle a la maternite du CHR d'Agboville du 1er Janvier 2000 au 31 Decembre 2001	Kreman, D. J.	Du 1er janvier 2000 au 31 decembre 2001; nous avons effectue une etude retrospective de la mortalite maternelle a la maternite du C.H.R. d'Agboville qui nous a permis de faire les constatations suivantes: *Le taux de mortalite maternelle est tres eleve: 1181 deces pour 100 naissances vivantes ; *Les principaux facteurs de risque de deces maternel sont: -les ages extremes; moins de 20 ans (29;77po…	2004	2004/00								#373	Kreman 2004	Exclusion reason: No full text available;
Maternal mortality in the informal settlements of Nairobi city: what do we know?	Ziraba, Abdhalah Kasiira; Madise, Nyovani; Mills, Samuel; Kyobutungi, Catherine; Ezeh, Alex		2009	2009 Apr 22	Reproductive Health	6		2022-06-06	MEDLINE:19386134	10.1186/1742-4755-6-6		#683	Ziraba 2009	Exclusion reason: Non-eligible concept (Not on determinants);
Trends in maternal mortality at the University of Calabar Teaching Hospital, Nigeria, 1999-2009	Agan, T. U.; Archibong, E. I.; Ekabua, J. E.; Ekanem, E. I.; Abeshi, S. E.; Edentekhe, Ta; Bassey, E. E.		2010	2010 Aug 10	International Journal of Women's Health	2		249-54	MEDLINE:21151730			#1360	Agan 2010	Exclusion reason: Non-eligible concept (Not on determinants);
Reduced maternal mortality in Tunisia and voluntary commitment to gender-related concerns	Farhat, E. B.; Chaouch, M.; Chelli, H.; Gara, M. F.; Boukraa, N.; Garbouj, M.; Hamrouni, M.; Fourati, A.; Calvez, T.; Thonneau, P.	OBJECTIVE: To estimate the number and causes of maternal deaths in Tunisia from 1999 to 2007, and compare the results with the last report (1993-1994). METHODS: Data on all deaths of women of reproductive age in the public (1999-2007) and private (2006 only) health sectors were collected and assessed for whether the death was due to pregnancy. Number of live births was provided by the National In…	2012	Feb	Int J Gynaecol Obstet	116	2	165-8	22098789	10.1016/j.ijgo.2011.10.010		#253	Farhat 2012	Exclusion reason: Non-eligible concept (Not on determinants);
Maternal mortality estimated using the Sisterhood method in Gulu district, Uganda	Orach, C. G.	A community-based retrospective maternal mortality study using the Sisterhood method was conducted in Gulu district between February and March 1996. The objectives were to estimate the magnitude of and identify factors associated with maternal mortality in the district. A total of 5522 adult respondents, randomly selected from 27 parishes, of the five counties in the district were interviewed. Be…	2000	Apr	Trop Doct	30	2	72-4	10842548	10.1177/004947550003000205		#502	Orach 2000	Exclusion reason: Non-eligible concept (Not on determinants);
HIV-associated maternal mortality--primary causes of death at King Edward VIII Hospital, Durban	Ramogale, M. R.; Moodley, J.; Sebiloane, M. H.	BACKGROUND: The maternal mortality ratio in poor countries is reported to be 650/100,000 live births. This high maternal mortality may be associated with increasing numbers of HIV related deaths in sub-Saharan Africa. OBJECTIVE: To establish the direct causes of maternal mortality related to the HIV syndrome. METHODS: A retrospective analysis was done of 378 maternal deaths at King Edward VIII Ho…	2007	May	S Afr Med J	97	5	363-6	17599219			#519	Ramogale 2007	Exclusion reason: Non-eligible concept (Not on determinants);
Tanzania survey points to high risk of maternal death		A recent survey from the Tanzania Demographic and Health Survey (TDHS) indicates that uneducated women who live in rural areas are most at risk of dying in childbirth. Those who have more than 4 children, or those who began bearing children before the age of 18, are most likely to have complications. 28% of Tanzanian women began bearing children by age 17. Rural women, or those with little educat…	1994	Feb	Safe Mother		13	2022-02-01	12345452			#15		Exclusion reason: No full text available;
Lesotho's referral hospital measures maternal deaths			1994	1994 Feb	Safe motherhood		13	2022-08-08	MEDLINE:12345459			#18		Exclusion reason: No full text available;
Maternal deaths in 12 Malawi hospitals in 1989 (draft report)	Driessen, F.											#226		Exclusion reason: No full text available;
Contribution of ruptured uterus to maternal mortality in rural south Eastern Nigeria	Egwuatu, Vincent; Ejikeme, Brown N.; Umeora, Ugochukwa O. J.		2005	2005/00	Trop. j. obstet. gynaecol	22	2	184-188				#232	Egwuatu 2005	Exclusion reason: Non-eligible concept (Not on determinants);
Widowersâ€™ accounts of maternal mortality among women of low_x000D_socioeconomic status in Nigeria	Ezebunwa Ethelbert Nwokocha		2012		Afr J Reprod Health 2012							#1221	EzebunwaEthelbertNwokocha 2012	Exclusion reason: Non-eligible concept (Not on determinants);
The relationship between maternal education and mortality among women giving birth in health care institutions: analysis of the cross sectional WHO Global Survey on Maternal and Perinatal Health	Karlsen, S.; Say, L.; Souza, J. P.; Hogue, C. J.; Calles, D. L.; GÃ¼lmezoglu, A. M.; Raine, R.	BACKGROUND: Approximately one-third of a million women die each year from pregnancy-related conditions. Three-quarters of these deaths are considered avoidable. Millennium Development Goal five calls for a reduction in maternal mortality and the establishment of universal access to high quality reproductive health care. There is evidence of a relationship between lower levels of maternal educatio…	2011	2029-07-01	BMC Public Health	11		606	21801399	10.1186/1471-2458-11-606		#3412	Karlsen 2011	Exclusion reason: Non-eligible study design (Commentary or Systematic review);
REASONS FOR PERSISTENTLY HIGH MATERNAL AND PERINATAL MORTALITIES IN ETHIOPIA: PART II-SOCIO-ECONOMIC AND CULTURAL FACTORS	Berhan, Y.		2014		Ethiop J Health Sci					10.4314/ejhs.v24i1.11S		#754	Berhan 2014	Exclusion reason: Non-eligible study design (Commentary or Systematic review);
Maternal deaths in Bloemfontein, South Africa--1986-1992	Spies, C. A.; Bam, R. H.; CronjÃ©, H. S.; Schoon, M. G.; Wiid, M.; Niemand, I.	OBJECTIVE: Determination of the maternal mortality ratio and the main causes of maternal death. SETTING: Pelonomi Hospital, a tertiary care and referral hospital in Bloemfontein. METHODS: Review of prospectively completed structured questionnaires on all maternal deaths from 1986 to 1992. RESULTS: The maternal mortality ratio at our institution was 171 per 100 000 live births. Haemorrhage (25%), …	1995	Aug	S Afr Med J	85	8	753-5	8553142			#558	Spies 1995	Exclusion reason: Non-eligible concept (Not on determinants);
Saving Mothers, Giving Life: It Takes a System to Save a Mother	Conlon, C. M.; Serbanescu, F.; Marum, L.; Healey, J.; LaBrecque, J.; Hobson, R.; Levitt, M.; Kekitiinwa, A.; Picho, B.; Soud, F.; Spigel, L.; Steffen, M.; Velasco, J.; Cohen, R.; Weiss, W.	BACKGROUND: Ending preventable maternal and newborn deaths remains a global health imperative under United Nations Sustainable Development Goal targets 3.1 and 3.2. Saving Mothers, Giving Life (SMGL) was designed in 2011 within the Global Health Initiative as a public-private partnership between the U.S. government, Merck for Mothers, Every Mother Counts, the American College of Obstetricians and…	2019	2011-03-01	Glob Health Sci Pract	7	Suppl 1	S6-s26	30867207	10.9745/ghsp-d-18-00427		#1352	Conlon 2019	Exclusion reason: Non-eligible study design (Commentary or Systematic review);
Maternal mortality trends at the Princess Marina and Nyangabwe referral hospitals in Botswana	Nkhwalume, L.; Mashalla, Y.	Despite the fact that about 94% of pregnant women attend ANC, 95% deliver at health facilities and 99% deliveries are assisted by skilled birth attendants in Botswana, the national Maternal Mortality Rate is still high. Objectives: To determine the trend of MMR at Princess Marina and Nyangabwe referral hospitals before and after EMOC training. Methods: Retrospective longitudinal quantitative stud…	2019	Jun	Afr Health Sci	19	2	1833-1840	31656465	10.4314/ahs.v19i2.5		#1113	Nkhwalume 2019	Exclusion reason: Non-eligible concept (Not on determinants);
Autopsy-certified maternal mortality at Ile-Ife, Nigeria	Dinyain, Amatare; Omoniyi-Esan, G. Olutoyin; Olaofe, Olaejirinde O.; Sabageh, Donatus; Komolafe, Akinwumi O.; Ojo, Olusegun S.		2013	2013	International Journal of Women's Health	6		41-6	MEDLINE:24403844	10.2147/IJWH.S39863		#1110	Dinyain 2013	Exclusion reason: Non-eligible concept (Not on determinants);
How are the domains of women's inclusion, justice, and security associated with maternal and infant mortality across countries? Insights from the Women, Peace, and Security Index	Klugman, J.; Li, L.; Barker, K. M.; Parsons, J.; Dale, K.	Women's autonomy and empowerment in their homes, communities, and societies at large have been shown, through many direct and indirect pathways, to be associated with maternal and infant health. A novel global measure-the Women, Peace, and Security (WPS) Index-that bridges insights from gender and development indices with those from peace and security has recently been developed to capture the co…	2019	Dec	SSM Popul Health	9		100486	31998827	10.1016/j.ssmph.2019.100486		#659	Klugman 2019	Exclusion reason: Non-eligible population (not on maternal deaths);
Problematique des deces maternels par hemorragie a la maternite de la formation sanitaire d'Abobo Sud (Abidjan)	Djanhan, Y.; Doumbia, Y.; Kouakou, K. P.		2006	2006/00	Revue Internationale des Sciences Medicales	8	2	41-45				#218	Djanhan 2006	Exclusion reason: Non-eligible concept (Not on determinants);
Etiologies de la mortalite maternelle a l'hopital gyneco-obstetrique et pediatrique de Yaounde: une serie de 58 deces	Dohbit, Julius Sama Meka Esther Ngo Umnkada Marie-Noelle Minkande Jacqueline Ze Mboudou Emile Telesphore; Foumane, Pascal	Objectifs: L'objectif de ce travail etait d'analyser les etiologies des deces maternels survenant dans un hopital de niveau tertiaire. Methodologie: Il s'agit d'une etude transversale avec collecte des donnees retrolective des deces maternels ayant eu lieu a l'Hopital Gyneco-Obstetrique et Pediatrique de Yaounde du 1er Janvier 2007 au 31 Decembre 2010. Tous les cas de deces maternels conformes a …	2015	2015/00	Health sci. dis	16	3	2022-05-01				#223	Dohbit 2015	Exclusion reason: Non-eligible concept (Not on determinants);
[Evaluation of the maternal mortality surveillance system in public facilities in Tunisia (1999-2004)]	Dellagi, R. T.; Belgacem, I.; Hamrouni, M.; Zouari, B.	We report the performance indicators in 2004 of a follow-up on the system for recording maternal deaths which was established in 1999. The system was operating in 69.8% of public hospitals, and 96% of maternal deaths investigations were completed. In 69.8% of maternal deaths there was a direct obstetric cause. Haemorrhage was the major cause of maternal death (30.8%), followed by eclampsia (11%).…	2008	Nov-Dec	East Mediterr Health J	14	6	1380-90	19161114			#205	Dellagi 2008	Exclusion reason: Non-eligible concept (Not on determinants);
Relative Contributions of Socio-Cultural Variables to_x000D_the Prediction of Maternal Mortality in Edo South_x000D_Senatorial District, Nigeria	Chinwe Lucy Marchie,		2009		Afr J Reprod Health							#1350	ChinweLucyMarchie 2009	Exclusion reason: Non-eligible concept (Not on determinants);
Can enquiries into severe acute maternal morbidity act as a surrogate for maternal death enquiries?	Pattinson, R. C.; Buchmann, E.; Mantel, G.; Schoon, M.; Rees, H.	OBJECTIVE: To assess whether severe acute maternal morbidity (SAMM, 'near misses') can be used as a surrogate of an analysis of maternal deaths to describe the pattern of severe maternal disease and avoidable factors related to it. DESIGN: Prospective, descriptive study. SETTING: A SAMM and maternal mortality audit was conducted in three clearly defined geographical areas, consisting of rural and…	2003	Oct	BJOG	110	10	889-93	14550357			#508	Pattinson 2003	Exclusion reason: Non-eligible population (not on maternal deaths);
TRENDS ON MATERNAL MORTALITY IN THE REPUBLIC OF BENIN AND COMPARISON WITH THE NEIGHBORING COUNTRIES	Konnon, Romeo; Semyatov, Said; Soyunov, Muhammednazar; Sokhova, Zalina; Zulumyan, Tatevik		2020	2020 OCT	MEDICINE LAW & SOCIETY	13	2	197-216	WOS:000583849300005	10.18690/mls.13.2.197-216.2020		#755	Konnon 2020	Exclusion reason: Non-eligible concept (Not on determinants);
Factors Related to Maternal Adverse Outcomes in Pregnant Women with Cardiac Disease in Low-resource Settings	Poli, Philippe Amubuomombe; Orang'o, Elkanah Omenge; Mwangi, Ann; Barasa, Felix Ayub		2020	2020 Feb	European cardiology	15		e68-e68	MEDLINE:33304394	10.15420/ecr.2020.04		#1538	Poli 2020	Exclusion reason: Non-eligible population (not on maternal deaths);
A 19-year retrospective investigation of maternal mortality at Point G National Hospital, Bamako, Mali	Teguete, I.; Traore, Y.; Dennis, N.; Mounkoro, N.; Traore, M.; Dolo, A.	OBJECTIVE: To determine the changes in maternal mortality rates over the 19-year period from 1985 to 2003 at Point G National Hospital, Bamako, Mali. METHODS: Data on all pregnant women admitted from January 1, 1985 to December 31, 2003 were collected from all hospital services. Records were entered into a database, and maternal mortality rates and cause-specific fatality rates were analyzed. RES…	2010	Mar	Int J Gynaecol Obstet	108	3	194-8	19944419	10.1016/j.ijgo.2009.09.026		#3397	Teguete 2010	Exclusion reason: Non-eligible concept (Not on determinants);
[Surveillance system of maternal mortality in the Tunis region]	Tej Dellagi, R.; Ben Salah, F.; Hamida, A. B.; Chelli, H.; Sfar, R.; Rezigua, H.; Zouari, B.	In the framework of a national strategy of reduction of the maternal mortality rate. Tunisia has set up a follow up system of maternal deaths occurring in public facilities to analyse their causes, the levels of deficiency and to propose solutions for preventing them. This note aims at describing the system, its results, its efficiency and its limitations in the Tunis region for the years 1999 an…	2001		Arch Inst Pasteur Tunis	78	2022-04-01	49-58	14658239			#578	TejDellagi 2001	Exclusion reason: No full text available;
"Without a mother": caregivers and community members' views about the impacts of maternal mortality on families in KwaZulu-Natal, South Africa	Knight, L.; Yamin, A.	BACKGROUND: Maternal mortality in South Africa is high and a cause for concern especially because the bulk of deaths from maternal causes are preventable. One of the proposed reasons for persistently high maternal mortality is HIV which causes death both indirectly and directly. While there is some evidence for the impact of maternal death on children and families in South Africa, few studies hav…	2015	2006-05-01	Reprod Health	12 Suppl 1	Suppl 1	S5	26001160	10.1186/1742-4755-12-s1-s5		#1270	Knight 2015	Exclusion reason: Non-eligible concept (Not on determinants);
Maternal deaths in Bloemfontein, South Africa -1986 - 1992	C. A. Spies,		1995		S Atr Med J							#1495	C 1995	Exclusion reason: Duplicate article;
Facteurs de risque de mortalite maternelle en milieu rural: cas de la communaute rurale de Mbellacadiao	Sididi, Ag Anogma		2008	2008/00				80-80				#547	Sididi 2008	Exclusion reason: No full text available;
Review of maternal deaths at Umtata General_x000D_Hospital - 1981 - 1985 and 1988 -1992	Jeyarajah		1996		SAMJ, S. Afr. med. j							#1147	Jeyarajah 1996	Exclusion reason: Non-eligible time limit (before 1987);
Maternal death and caesarean section in South Africa: Results from the 2011-2013 Saving Mothers Report of the National Committee for Confidential Enquiries into Maternal Deaths	Gebhardt, G. S.; Fawcus, S.; Moodley, J.; Farina, Z.	BACKGROUND: In the latest (2011-2013) Saving Mothers report, the National Committee for Confidential Enquiries into Maternal Deaths in South Africa (SA) (NCCEMD) highlights the large number of maternal deaths associated with caesarean section (CS). The risk of a woman dying as a result of CS during the past triennium was almost three times that for vaginal delivery. Of all the mothers who died du…	2015	Apr	S Afr Med J	105	4	287-91	26294872	10.7196/samj.9351		#888	Gebhardt 2015	Exclusion reason: Non-eligible concept (Not on determinants);
Audit des deces maternels au CHU de Yopougon : a propos de 41 cas (mai 2002 - mars 2003)	Fanny, M.	Nous avons realise une etude retrospective pour d'abord apprecier la moralite maternelle au service de gynecologie-obstetrique du CHU de Yopougon; ensuite faire l'audit des deces maternels dans ledit service. Ainsi pendant une periode de 11 mois (Mai 2002 - Mars 2003) 41 cas de deces ont ete enregistres sur un total de 3961 naissances vivantes soft un taux de mortalite maternelle de 1035 deces po…	2003	2003/00				76-76				#252	Fanny 2003	Exclusion reason: No full text available;
HIV/AIDS: impact on maternal mortality at the Johannesburg Hospital, South Africa, 1995-2001	Kruger, A. M.; Bhagwanjee, S.	This study investigated maternal mortality at the Johannesburg Hospital, a 1100-bed academic hospital in South Africa. Patient records were assessed retrospectively over two time periods: 1995/1996 and 2000/2001. Causes of death were noted and compared with national data. The two time periods were compared to identify disease patterns and the role of anaesthesia in maternal mortality. The materna…	2003	Jul	Int J Obstet Anesth	12	3	164-8	15321478	10.1016/s0959-289x(03)00038-4		#374	Kruger 2003	Exclusion reason: Non-eligible concept (Not on determinants);
Spatial-temporal dynamics and structural determinants of child and maternal mortality in a rural, high HIV burdened South African population, 2000-2014: a study protocol	Tlou, B.; Sartorius, B.; Tanser, F.	INTRODUCTION: Child (infant and under-5) and maternal mortality rates are key indicators for assessing the health status of populations. South Africa's maternal and child mortality rates are high, and the country mirrors the continental trend of slow progress towards its Millennium Development Goals. Rural areas are often more affected regarding child and maternal mortalities, specifically in are…	2016	2015-07-01	Bmj Open	6	7	e010013	27421296	10.1136/bmjopen-2015-010013		#1238	Tlou 2016	Exclusion reason: Non-eligible study design (Commentary or Systematic review);
Maternal deaths averted by contraceptive use: an analysis of 172 countries	Ahmed, S.; Li, Q.; Liu, L.; Tsui, A. O.	BACKGROUND: Family planning is one of the four pillars of the Safe Motherhood Initiative to reduce maternal death in developing countries. We aimed to estimate the effect of contraceptive use on maternal mortality and the expected reduction in maternal mortality if the unmet need for contraception were met, at country, regional, and world levels. METHOD: We extracted relevant data from the Matern…	2012	2014-07-01	Lancet	380	9837	111-25	22784531	10.1016/s0140-6736(12)60478-4		#1740	Ahmed 2012	Exclusion reason: Non-eligible concept (Not on determinants);
Mortalite maternelle a la Maternite des Cliniques Universitaires de Kisangani	Labama, L.	L'auteur analyse 23 deces maternels survenus a la Maternite des Cliniques Universitaires de Kisangani de 1982 a 1992 sur 4.785 naissances vivantes; soit un taux de mortalite maternelle en milieu hospitalier de 480 pour 100.000 naissances vivantes. Les principaux facteurs de risque sont l'age maternel tres jeune et au-dela de 35 ans; les conditions socio-economiques defavorables et l'absence des s…	1993	1993/00	Congo mÃ©d			915-919				#379	Labama 1993	Exclusion reason: No full text available;
Maternal mortality report : greater Harare maternity unit	Fawcus, S.							14-14				#254		Exclusion reason: Non-eligible time limit (before 1987);
Causes of death at Tshepong, a rural hospital, 1986-1987	Steenekamp, J. H.; Simson, I. W.; van der Merwe, C. A.	A prospective study was undertaken to determine causes of death at Tshepong Hospital in the western Transvaal over 1 year. Specific attention was paid to the accurate coding of causes of death; this entailed discussions with the attending doctor as well as 38 autopsies. Only 2.4% of deaths were coded under 'symptoms, signs and ill-defined conditions'. The 1046 deaths followed a typical Third-Worl…	1989	2021-10-01	S Afr Med J	76	8	422-6	2799593			#563	Steenekamp 1989	Exclusion reason: Non-eligible concept (Not on determinants);
Women's Empowerment Status and Exposure to Maternal Mortality Risks in_x000D_Nigeria	Ambrose Akinlo,		2016		Gender and Behaviour							#1120	AmbroseAkinlo 2016	Exclusion reason: Non-eligible population (not on maternal deaths);
Preliminary report on maternal deaths in the Southern Highlands of Tanzania in 1983	Price, T. G.	An analysis of causes of maternal deaths in the Southern Highlands Zone of Tanzania, concentrating on avoidable factors contributing to these deaths, was conducted in 1983. Deaths were ascertained by forms sent to doctors in hospitals and assistants in health centers, by visiting hospital and centers regularly, and from reports to Regional Medical Officers. The majority of deaths occurred in hosp…	1984	Sep	J Obstet Gynaecol East Cent Africa	3	3	103-10	12283147			#513	Price 1984	Exclusion reason: Non-eligible time limit (before 1987);
The national maternal mortality study of Egypt 1992-1993	Kassas, M.; Hefni, M.; Hanafi, A.; Campbell, O.	The study was designed as a population-based sample of all maternal deaths over a one-year period in 21 governorates. A sample of 7487 deceased women of reproductive age was selected. During pregnancy, delivery, or in the puerperium, there were 825 772 maternal deaths and 53 from incidental causes. Of the maternal deaths, 69.5% were due to direct obstetric causes while 26.9 and 3.6% were due to i…	1995	Oct	Int J Gynaecol Obstet	50 Suppl 2		S101-s108	29645153	10.1016/0020-7292(95)02496-y		#2374	Kassas 1995	Exclusion reason: No full text available;
Violent deaths: the hidden face of maternal mortality	Granja, A. C.; Zacarias, E.; BergstrÃ¶m, S.	OBJECTIVE: To review pregnancy-related deaths due to injuries, to identify the characteristics of these women and to compare the magnitude of injury-related maternal deaths to that of other causes of maternal death. DESIGN: A retrospective study was performed during a five-year period (1991-1995), covering deaths from injuries, including suicide, homicide and accidents in Maputo, Mozambique. SETT…	2002	Jan	BJOG	109	1	2022-08-05	11843374			#2239	Granja 2002	Exclusion reason: Non-eligible concept (Not on determinants);
The Trend in Maternal Mortality in an upgraded Tertiary Facility in North Central Nigeria	Olatunde OA		2012		NigerJMed							#1008	Olatunde 2012	Exclusion reason: Non-eligible concept (Not on determinants);
Early detection of maternal deaths in Senegal through household-based death notification integrating verbal and social autopsy: a community-level case study	Moshabela, M.; Sene, M.; Nanne, I.; Tankoano, Y.; Schaefer, J.; Niang, O.; Sachs, S. E.	BACKGROUND: Reliable detection of maternal deaths is an essential prerequisite for successful diagnosis of barriers to care and formulation of relevant targeted interventions. In a community-level case study, the use of household-level surveillance in Senegal unveiled an apparent increase in maternal deaths, which triggered a rapid-cycle collaborative response to implement a multipronged set of q…	2015	2022-01-01	BMC Health Services Research	15		16	25609079	10.1186/s12913-014-0664-4		#1210	Moshabela 2015	Exclusion reason: Non-eligible concept (Not on determinants);
Trends and causes of maternal mortality in Jimma University Specialized Hospital, southwest Ethiopia: a matched case-control study	Legesse, Tegene; Abdulahi, Misra; Dirar, Anteneh		2017	2017	INTERNATIONAL JOURNAL OF WOMENS HEALTH	9			WOS:000400704500001	10.2147/IJWH.S123455		#1208	Legesse 2017	Exclusion reason: Non-eligible concept (Not on determinants);
A 10 years autopsy-based study of maternal mortality in Lagos State University Teaching Hospital, Lagos, Nigeria	Faduyile, F. A.; Soyemi, S. S.; Emiogun, F. E.; Obafunwa, J. O.	BACKGROUND: Maternal mortality is the death of a woman while pregnant or within 42 days of termination of pregnancy, irrespective of the duration and the site of the pregnancy. Nigeria is among the six countries that record over 50% of all maternal deaths in the world. There are few papers on autopsy based causes of maternal mortality. This paper is to present the causes of maternal mortality tha…	2017	Feb	Niger J Clin Pract	20	2	131-135	28091425	10.4103/1119-3077.180076		#844	Faduyile 2017	Exclusion reason: Non-eligible concept (Not on determinants);
Avoidability of maternal death in Mozambique: Audit and retrospective risk assessment in 106 consecutive cases	Bergstrom, S.; Granja, A. C.; Machungo, F.		2000	2000/00	Afr. j. health sci	7	18	83-87				#126	Bergstrom 2000	Exclusion reason: No full text available;
Anaesthesia-related maternal deaths in South Africa	Rout CC		2012		South Afr J Anaesth Analg							#1215	Rout 2012	Exclusion reason: Non-eligible concept (Not on determinants);
Etude de la mortalite maternelle et des facteurs associes a l'hopital Jason Sendwe a Lubumbashi; Congo: de 2000 a 2010	Balloy, K. M.; Kalenga, M. K. P.; Mukendi, M. R.; Ngwe, T. M. J.	L'hopital SENDWE est le deuxieme hopital de la Republique Democratique du Congo sur le plan capacite et est typique des pays pauvres. Cette etude a pour objectif de determiner le taux de mortalite maternelle ainsi que les facteurs associes a cette mortalite maternelle dans cette formation medicale.Methodes Cette etude; de type descriptif comparatif; s'etale sur 12 ans et couvre la periode qui va …	2012	2012/00	Rev. mÃ©d. Gd. Lacs (ImprimÃ©)	1	2	104-120				#108	Balloy 2012	Exclusion reason: No full text available;
Maternal Mortality in a Transitional Hospital in_x000D_Enugu, South East Nigeria	Ezugwu, Euzebus C.		2009		Afr J Reprod Health							#876	Ezugwu 2009	Exclusion reason: Non-eligible concept (Not on determinants);
[Maternal mortality at the Tokoin Lome University Hospital Center from 1990 to 1992]	Akpadza, K.; Kotor, K. T.; Baeta, S.; Adama, A.; Hodonou, A. K.	190 deaths of mothers per 24,668 deliveries with 21,603 live births were recorded at the Gynaecology-Obstetrics clinic of the CHU Tokoin hospital, Lome, between 1st January 1990 and 31st December 1992. Maternal mortality was estimated to be 379.5 per 100,000 live births and this incidence is increasing. The main risk factors are a low level of education, mothers less than 20 years or more than 35…	1994	Feb	Rev Fr Gynecol Obstet	89	2	81-5	8184250			#1750	Akpadza 1994	Exclusion reason: No full text available;
Optimal profile limits for maternal mortality rate (MMR) in South Sudan	Makuei, G.; Abdollahian, M.; Marion, K.	BACKGROUND: Reducing Maternal Mortality Rate (MMR) is considered by the international community as one of the eight Millennium Development Goals. Based on previous studies, Skilled Assistant at Birth (SAB), General Fertility Rate (GFR) and Gross Domestic Product (GDP) have been identified as the most significant predictors of MMR in South Sudan. This paper aims for the first time to develop profi…	2018	2003-07-01	BMC Pregnancy Childbirth	18	1	278	29970038	10.1186/s12884-018-1892-0		#1462	Makuei 2018	Exclusion reason: Non-eligible study design (Commentary or Systematic review);
REVIEW OF MATERNAL DEATH IN JIMMA UNIVERSITY SPECIALIZED HOSPITAL	Dereje Negussie,		2009		Ethiop J Health Sci.							#1011	DerejeNegussie 2009	Exclusion reason: Non-eligible concept (Not on determinants);
Maternal mortality in the Thyolo District of southern Malawi	Chinyama, R.; Chiphangwi, J. D.; Duncan, B.; Graham, J. W.; Kenyon, T.; Zamaere, T. P.	The study used the Sisterhood Method to estimate maternal mortality which uses community surveys to includes deaths which occured at home as well as health facilities. The results show an estimated MMR of 450-500 per 100;000 live births; higher than the WHO estimate for Malawi (250/100;000) and a previous study by Bullough; 1981; based on a survey of fixed health facilites which gave an estimated…										#175		Exclusion reason: Non-eligible concept (Not on determinants);
Retrospective study of maternal mortality in a tertiary hospital in Egypt	El Daba, Ahmed A.; Amr, Yasser M.; Marouf, Hesham M.; Mostafa, Manal		2010	2010	Anesthesia, essays and researches	4	1	29-32	MEDLINE:25885084	10.4103/0259-1162.69303		#235	ElDaba 2010	Exclusion reason: Non-eligible concept (Not on determinants);
A 5-Year Review of Maternal Mortality Associated with Eclampsia in a Tertiary Institution in Northern Nigeria	Audu, B. M.; Kawuwa, M. B.; Kullima, A. A.; Usman, Hadiza Geidam A. D.	Objective : To determine the incidence of maternal mortality associated with eclampsia and to determine how socio-demographic and clinical characteristics of the women influence the deaths. Methodology : Records of 52 eclampsia-related mortalities from January 2003 to December 2007 were reviewed; retrospectively. Their social demography; mode and place of delivery; time of eclampsia; and fetal ou…	2009	2009/00	Ann. afr. med	8	2	81-84				#92	Audu 2009	Exclusion reason: Non-eligible concept (Not on determinants);
Implementing a maternal mortality surveillance system in Morocco - challenges and opportunities	Abouchadi, S.; Belghiti Alaoui, A.; Meski, F. Z.; De Brouwere, V.	OBJECTIVE: To describe the development of the maternal death surveillance system (MDSS) in Morocco and discuss the initial results. METHOD: The nationwide MDSS was implemented in 2009 with the involvement of health professionals and local authorities. It comprises (i) notification of all deaths of women of reproductive age (from 15 to 49Â years); (ii) a preliminary survey to identify pregnancy-re…	2013	Mar	Trop Med Int Health	18	3	357-65	23289440	10.1111/tmi.12053		#1687	Abouchadi 2013	Exclusion reason: Non-eligible concept (Not on determinants);
Maternal deaths at Pelonomi Hospital,_x000D_Bloemfontein, 1980 -1985	Cooreman		1989		SAMJ, S. Afr. med. j							#712	Cooreman 1989	Exclusion reason: Non-eligible time limit (before 1987);
Perinatal mortality audit at Tikure Anbessa Teaching Hospital, Addis Ababa, Ethiopia: 1995 to 1996	Tadesse, Eyob; Worku, Bogale		2003	2003 Dec	Malawi medical journal : the journal of Medical Association of Malawi	15	3	102-4	MEDLINE:27528975			#1359	Tadesse 2003	Exclusion reason: Non-eligible concept (Not on determinants);
The Profile of Maternal Deaths in a District Hospital: A Five-Year Review of Maternal Deaths from 2006-2010	Makinga, Polycarpe N'djugumu; Moodley, Jack; Titus, Joseph M.	Objectives: The objectives were to determine the clinical and demographic profile of maternal deaths; determine the most common primary causes of maternal deaths at district hospital level; compare the causes of deaths at district hospital; provincial and national level; and to investigate the quality of care that was provided to maternal deaths patients and to make recommendations.Design: The de…	2012	2012/00	S. Afr. fam. pract. (2004, Online)	54	6	518-524				#649	Makinga 2012	Exclusion reason: Duplicate article;
The impact of HIV infection on maternal deaths in South Africa	Moodley, J.; Chweneyagae, D.; Delis-Jarrosay, N.; Farina, Z.; Fawcus, S.; Godi, N. P.; Khaole, N.; Kunene, B.; Mhlanga, R. E.; Mbambisa, G. Z.; Mbombo, N.; Molefe, N. E.; Moran, N. F.; Pattinson, R. C.; Rout, C.; Schoon, M.; Seabe, S. J.		2012		South African Journal of Obstetrics and Gynaecology	18	3			10.7196/sajog.581		#1470	Moodley 2012	Exclusion reason: Non-eligible concept (Not on determinants);
Unsafe abortions and unwanted pregnancies contribute to maternal mortality in Zimbabwe	Susan Fawcus'		1996		SAMJ, S. Afr. med. j	86	4					#1535	SusanFawcus' 1996	Exclusion reason: Non-eligible population (not on maternal deaths);
Maternal mortality ratio in a tertiary hospital offering free maternity services in South-western Nigeria â€“ A five-year review	Oyeneyin, LawalO; Akintan, AdesinaL; Aderoba, AdeniyiK; Owa, OlorunfemiO		2017		Tropical Journal of Obstetrics and Gynaecology	34	2			10.4103/tjog.Tjog_27_17		#1378	Oyeneyin 2017	Exclusion reason: Non-eligible concept (Not on determinants);
Disparities in pregnancy-related deaths: spatial and Bayesian network analyses of maternal mortality ratio in 54 African countries	Yaya, S.; Anjorin, S. S.; Adedini, S. A.	BACKGROUND: Maternal mortality remains a public health problem despite several global efforts. Globally, about 830 women die of pregnancy-related death per day, with more than two-third of these cases occurring in Africa. We examined the spatial distribution of maternal mortality in Africa and explored the influence of SDoH on the spatial distribution. METHODS: We used country-level secondary dat…	2021	Feb	BMJ Glob Health	6	2		33619040	10.1136/bmjgh-2020-004233		#1534	Yaya 2021	Exclusion reason: Non-eligible study design (Commentary or Systematic review);
Determining the Level of Maternal Mortality in Eritrea using RAMOS (Reproductive Age Mortality Study).	Mismay Ghebrehiwet,		2010		JOURNAL OF ERITREAN MEDICAL ASSOCIATION JEMA							#1473	MismayGhebrehiwet 2010	Exclusion reason: Non-eligible concept (Not on determinants);
REASONS FOR PERSISTENTLY HIGH MATERNAL AND PERINATAL MORTALITIES IN ETHIOPIA: PART I-HEALTH SYSTEM FACTORS	Yifru Berhan,		2014		Ethiop J Health Sci.					10.4314/ejhs.v24i1.10S		#1333	YifruBerhan 2014	Exclusion reason: Non-eligible study design (Commentary or Systematic review);
CAUSES OF MATERNAL MORTALITY IN ETHIOPIA: A SIGNIFICANT DECLINE IN ABORTION RELATED DEATH	Yifru Berhan,		2014		Ethiop J Health Sci.					10.4314/ejhs.v24i1.3S		#1061	YifruBerhan 2014	Exclusion reason: Non-eligible concept (Not on determinants);
Trends in Maternal Mortality at the Lagos University Teaching Hospital, Lagos, Nigeria.	Olamijulo		2012		Nig Q J Hosp Med							#1051	Olamijulo 2012	Exclusion reason: Non-eligible concept (Not on determinants);
Maternal mortality in a rural district of southeastern Tanzania: an application of the sisterhood method	Font, F.; Alonso GonzÃ¡lez, M.; Nathan, R.; Lwilla, F.; Kimario, J.; Tanner, M.; Alonso, P. L.	BACKGROUND: Deaths from maternal causes represent the leading cause of death among women of reproductive age in most developing countries. It is estimated that the highest risk occurs in Africa, with 20% of world births but 40% of the world maternal deaths. The level of maternal mortality is difficult to assess especially in countries without an adequate vital registration system. Indirect techni…	2000	Feb	Int J Epidemiol	29	1	107-12	10750611	10.1093/ije/29.1.107		#1331	Font 2000	Exclusion reason: Non-eligible concept (Not on determinants);
Community perception of the causes of maternal mortality among the Annang of Nigeria's South Coast	Abasiattai, A. M.; Etuk, Saturday J.; Udoma, Edem J.; Umoiyoho, Aniefiok J.		2005	2005/00	Trop. j. obstet. gynaecol	22	2	189-192				#35	Abasiattai 2005	Exclusion reason: Non-eligible concept (Not on determinants); Francis Muriithi (2021-10-16 02:13:53)(Screen): https://www.ajol.info/index.php/tjog/article/view/14525;
A comparison of the occurrence and management of five direct causes of maternal mortality at the Queen Alexandra Hospital in Portsmouth, UK and the Kalafong hospital in Pretoria, South Africa. Third year undergraduate research project	Henderson, R.; Newell, M. L.		2016	2016 JUN	Bjog-an International Journal of Obstetrics and Gynaecology	123		149-149	WOS:000379153200277			#294	Henderson 2016	Exclusion reason: Non-eligible concept (Not on determinants);
La mortalite maternelle chez les adolescentes au CHU de Cocody-Abidjan	Abauleth, Y. R.; Barry, A.; Bohoussou, K. M.; Djanhan, Y.; Gondo, D.; Habarugira, P.; Kesse, M. A.; Kodjo, R.	Les auteurs ont entrepris une etude retrospective de 1989 a 1991 dans le service de gynecologie obstetrique du CHU de Cocody. L'objectif de cette etude est de preciser l'incidence des deces maternels chez les adolescentes et de relever quelques facteurs de risque de deces. La maternite du CHU de Cocody est un service de reference qui recoit toutes les dystocies provenant des structures obstetrica…	1995	1995/00	Med. Afr. noire (En ligne)	42	5	282-284				#37	Abauleth 1995	Exclusion reason: Non-eligible population (not on maternal deaths);
Maternal mortality in developing countries	Harrison, K. A.	A commentary on the state of maternal mortality is developing countries is presented. Of the estimated half million maternal deaths worldwide yearly, 150,000 occur in Africa, 282,000 in Southern and South Eastern Asia, 26,000 in Western and East Asia, 34,000 in tropical South America, 1,000 in temperate South America, and 2,000 in Oceania. 494,000 maternal deaths occur in developing countries, wi…	1989	Jan	Br J Obstet Gynaecol	96	1	2022-03-01	2647128	10.1111/j.1471-0528.1989.tb01567.x		#291	Harrison 1989	Exclusion reason: Non-eligible study design (Commentary or Systematic review);
Morbidity and mortality following caesarean section at Harare : A prospective study of 2;000 cases	Gumbo, M.; Kasule, J.; Masona, D.	A prospective observational study was carried out in 2;000 consecutive cases of caesarean section to determine the indications; morbidity and mortality. Among 715 cases of elective caesarean section and 1;285 emergency caesarean sections; there were two deaths. While the mortality was low the morbidy was high	1992	1992/00	Journal of Obstetrics et Gynaecology of Eastern et Central Africa	10	2	47-51				#287	Gumbo 1992	Exclusion reason: Non-eligible population (not on maternal deaths);
Maternal Mortality; Unsafe Abortion; Unwanted Pregnancies and Their Surroundings in Uganda:Are we Sure that we Need Legal Abortion?	Giusti, Daniele	Maternal mortality in Uganda; is at unacceptably high levels. A sizeable proportion of it is caused by consequences of abortion (either spontaneous or induced).Induced abortion is occurring now as it has always occurred in all cultures and societies and in all ages. A fatal outcome of induced abortion for the mother is quite often due to a poor handling of the procedure of abortion; conducted by …	2008	2008/00	Health policy dev. (Online)	6	1	2022-05-02				#281	Giusti 2008	Exclusion reason: Non-eligible study design (Commentary or Systematic review);
Pregnancy and Death: An Examination of Pregnancy Related Deaths among Adolescents in South Africa	De Wet, Nicole	Background. South Africa (SA)'s high adolescent fertility has been extensively studied. A pregnancy outcome that has not received sufficient attention in research is the causes of death among pregnant adolescents.Objectives. To examine levels and causes of adolescent maternal mortality in SA.Methods. A secondary data analysis of Death Notification Forms from 2006 to 2012 was carried out. SA Gener…	2016	2016/00	S. Afr. j. child health (Online)	10	3	151-155				#203	DeWet 2016	Exclusion reason: Non-eligible concept (Not on determinants);
The validity of verbal autopsies for assessing the causes of institutional maternal death	Chandramohan, D.; Rodrigues, L. C.; Maude, G. H.; Hayes, R. J.	This report presents data from a study carried out in three African countries to assess the validity of verbal autopsies--based on information about symptoms and signs observed antemortem by relatives or associates of deceased individuals--for determining the causes of institutional maternal death. The validity of the verbal autopsy was assessed for each cause of death; and for groups of "direct"…	1998	Dec	Stud Fam Plann	29	4	414-22	9919634			#169	Chandramohan 1998	Exclusion reason: Non-eligible concept (Not on determinants);
Magnitude and Causes of Maternal Deaths at Health Facilities in Eritrea in 2007.	Mismay Ghebrehiwet,		2007		JOURNAL OF ERITREAN MEDICAL ASSOCIATION							#1023	MismayGhebrehiwet 2007	Exclusion reason: Non-eligible concept (Not on determinants);
Maternal mortality in Dar Es Salaam, Tanzania, 1974-1977	Mtimavalye, L. A.; Lisasi, D.; Ntuyabaliwe, W. K.	A 4-year study on maternal mortality in Muhumbili Medical Center in Dar es Salaam was conducted. One obstetrician assigned causes of deaths to all pregnant women who died in the centre since 1974, and the deaths were regularly discussed at special maternal mortality meetings. The results show that during the period of study, there has been a steady increase of hospital admissions due to abortions…	1980	Feb	East Afr Med J	57	2	111-8	7371578			#460	Mtimavalye 1980	Exclusion reason: Non-eligible time limit (before 1987);
A community-based investigation of the avoidable factors of maternal mortality in Nigeria: the pilot experience	Adegoke, A. A.; Lawoyin, T. O.; Thomson, A. M.	"Background: Reduction of maternal mortality is one of the major goals of several recent international conferences and has been included within the Millennium Development Goals. However; because measuring maternal mortality is difficult and complex; reliable estimates of the dimensions of the problem are not generally available and assessing progress towards the goal is difficult in some countrie…	2007	2007/00	Afr. health sci. (Online)	7	3	176-181				#715	Adegoke 2007	Exclusion reason: Non-eligible concept (Not on determinants);
A cross-sectional analysis of the geographic distribution and causes of maternal mortality in South Africa: 2002-2006	Bomela, N. J.	BACKGROUND: Major changes in health policy, health service delivery, specific protocols, guidelines and recommendations for the management of common causes of maternal death have been developed in South Africa since the advent of the current democratic government. However, maternal mortality ratio remains high. The scientific community has conducted numerous studies on maternal mortality in South…	2015	2019-03-01	BMC Public Health	15		273	25884380	10.1186/s12889-015-1597-5		#727	Bomela 2015	Exclusion reason: Non-eligible concept (Not on determinants);
Hypertension in pregnancy: pattern; anaesthetic care and outcome in a hospital in the Niger-Delta Region of Nigeria	Abiodun, Oyinpreye Jasper; Igberase, Gabriel Oseremen	This study set out to determine the pattern; seasonal presentation and the challenges encountered by anesthesiologists in the care of patients with hypertension in pregnancy at caesarean section in a centre short of anaesthetic manpower without an intensive care unit. Method A retrospective assessment of anaesthetic records of patients presenting in theatre for caesarean section was done with par…	2010	2010/00	cont. j. trop. med	5	2	15-23				#53	Abiodun 2010	Exclusion reason: Non-eligible concept (Not on determinants);
A prospective cause of death classification system for maternal deaths in low and middle-income countries: results from the Global Network Maternal Newborn Health Registry	Pasha, O.; McClure, E. M.; Saleem, S.; Tikmani, S. S.; Lokangaka, A.; Tshefu, A.; Bose, C. L.; Bauserman, M.; Mwenechanya, M.; Chomba, E.; Carlo, W. A.; Garces, A. L.; Figueroa, L.; Hambidge, K. M.; Krebs, N. F.; Goudar, S.; Kodkany, B. S.; Dhaded, S.; Derman, R. J.; Patel, A.; Hibberd, P. L.; Esamai, F.; Tenge, C.; Liechty, E. A.; Moore, J. L.; Wallace, D. D.; Koso-Thomas, M.; Miodovnik, M.; Gol…	OBJECTIVE: To describe the causes of maternal death in a population-based cohort in six low- and middle-income countries using a standardised, hierarchical, algorithmic cause of death (COD) methodology. DESIGN: A population-based, prospective observational study. SETTING: Seven sites in six low- to middle-income countries including the Democratic Republic of the Congo (DRC), Guatemala, India (two…	2018	Aug	BJOG	125	9	1137-1143	29094456	10.1111/1471-0528.15011		#785	Pasha 2018	Exclusion reason: Non-eligible context (not on an African country);
Population-based rates, timing, and causes of maternal deaths, stillbirths, and neonatal deaths in south Asia and sub-Saharan Africa: a multi-country prospective cohort study		BACKGROUND: Modelled mortality estimates have been useful for health programmes in low-income and middle-income countries. However, these estimates are often based on sparse and low-quality data. We aimed to generate high quality data about the burden, timing, and causes of maternal deaths, stillbirths, and neonatal deaths in south Asia and sub-Saharan Africa. METHODS: In this prospective cohort …	2018	Dec	Lancet Glob Health	6	12	e1297-e1308	30361107	10.1016/s2214-109x(18)30385-1		#1658		Exclusion reason: Non-eligible context (not on an African country);
Estimation of changes in maternal mortality in a rural district of northern Tanzania during the last 50 years	Melkert, P.; Melkert, D.; Kahema, L.; van der Velden, K.; van Roosmalen, J.	OBJECTIVE: Maternal mortality remains a major challenge worldwide. Reliable information concerning ratios and trends is essential for resource mobilization and assessment of progress towards the Millennium Development Goals. DESIGN: Assessment of levels and trends in maternal mortality during the last 50 years. SETTING: Sengerema district, rural North Tanzania. POPULATION: Number of deliveries, b…	2015	Apr	Acta Obstet Gynecol Scand	94	4	419-24	25603883	10.1111/aogs.12589		#1309	Melkert 2015	Exclusion reason: Non-eligible concept (Not on determinants);
Maternal and neonatal outcomes after caesarean delivery in the African Surgical Outcomes Study: a 7-day prospective observational cohort study	Bishop, D.; Dyer, R. A.; Maswime, S.; Rodseth, R. N.; van Dyk, D.; Kluyts, H. L.; Tumukunde, J. T.; Madzimbamuto, F. D.; Elkhogia, A. M.; Ndonga, A. K. N.; Ngumi, Z. W. W.; Omigbodun, A. O.; Amanor-Boadu, S. D.; Zoumenou, E.; Basenero, A.; Munlemvo, D. M.; Youssouf, C.; Ndayisaba, G.; Antwi-Kusi, A.; Gobin, V.; Forget, P.; Mbwele, B.; Ndasi, H.; Rakotoarison, S. R.; Samateh, A. L.; Mehyaoui, R.; …	BACKGROUND: Maternal and neonatal mortality is high in Africa, but few large, prospective studies have been done to investigate the risk factors associated with these poor maternal and neonatal outcomes. METHODS: A 7-day, international, prospective, observational cohort study was done in patients having caesarean delivery in 183 hospitals across 22 countries in Africa. The inclusion criteria were…	2019	Apr	Lancet Glob Health	7	4	e513-e522	30879511	10.1016/s2214-109x(19)30036-1		#3658	Bishop 2019	Exclusion reason: Non-eligible concept (Not on determinants);
Unstable malaria transmission and maternal mortality--experiences from Rwanda	Hammerich, A.; Campbell, O. M.; Chandramohan, D.	Data on malaria in pregnancy in unstable transmission areas are scarce. We investigated malaria in pregnancy at Byumba District Hospital, Rwanda, over 3 years (January 1997-December 1999). Byumba, at an altitude of 2300 m, has low levels of malaria transmission. A malaria epidemic in February 1998 led to a fourfold increase in malaria admissions among pregnant women and to a fivefold increase in …	2002	Jul	Trop Med Int Health	7	7	573-6	12100439	10.1046/j.1365-3156.2002.00898.x		#3473	Hammerich 2002	Exclusion reason: Non-eligible concept (Not on determinants);
Maternal mortality studies in Ethiopia--magnitude, causes and trends	Gaym, A.	BACKGROUND: Reduction of maternal mortality is a global public health priority. Periodic maternal mortality studies are required to monitor changing trends. Both direct and indirect methods of maternal mortality measurement are used in different settings. OBJECTIVES: To study the geographic coverage, study base, type, maternal mortality ratio level and proportion of different causes of maternal d…	2009	Jan	Ethiop Med J	47	2	95-108	19743789			#2207	Gaym 2009	Exclusion reason: Non-eligible study design (Commentary or Systematic review);
Direct maternal deaths attributable to HIV in the era of antiretroviral therapy: evidence from three population-based HIV cohorts with verbal autopsy	Calvert, C.; Marston, M.; Slaymaker, E.; Crampin, A. C.; Price, A. J.; Klein, N.; Herbst, K.; Michael, D.; Urassa, M.; Clark, S. J.; Ronsmans, C.; Reniers, G.	OBJECTIVE: To assess whether HIV is associated with an increased risk of mortality from direct maternal complications. DESIGN: Population-based cohort study using data from three demographic surveillance sites in Eastern and Southern Africa. METHODS: We use verbal autopsy data, with cause of death assigned using the InSilicoVA algorithm, to describe the association between HIV and direct maternal…	2020	2015-07-01	Aids	34	9	1397-1405	32590436	10.1097/qad.0000000000002552		#158	Calvert 2020	Exclusion reason: Non-eligible population (not on maternal deaths);
'But it's just a spinal': combating increasing rates of maternal death related to spinal anaesthesia	Farina, Z.; Rout, C.	The number of women dying as a result of spinal anaesthesia during caesarean section in South Africa is steadily increasing in the triennial reports of the National Committee on Confidential Enquiry into Maternal Deaths (NCCEMD). This article postulates some of the reasons behind this phenomenon. The concern is raised that spinal anaesthesia is being undertaken inappropriately by poorly trained p…	2012	2008-10-01	S Afr Med J	103	2	81-2	23374300	10.7196/samj.6308		#1308	Farina 2012	Exclusion reason: Non-eligible study design (Commentary or Systematic review);
Environmental factors influencing maternal mortality in Zaria, Nigeria	Oyakhire, G. K.	Zaria is a university town with a population of 200,000 people, mostly Hausas, who are rural farmers and small scale traders. The Ahmadu Bello University Teaching Hospital has over 300 beds and serves nearly 500,000 people. Maternal and other services are provided free of charge. The number of women having babies in the hospital has more than doubled in the last 5 years, as has the number of doct…	1980	Apr	R Soc Health J	100	2	72-4	7384428	10.1177/146642408010000211		#2702	Oyakhire 1980	Exclusion reason: No full text available;
Understanding maternal mortality from top-down and bottom-up perspectives: Case of Tigray Region, Ethiopia	Godefay, H.; Byass, P.; Kinsman, J.; Mulugeta, A.	BACKGROUND: Unacceptably high levels of preventable maternal mortality persist as a problem across sub-Saharan Africa and much of south Asia. Currently, local assessments of the magnitude of maternal mortality are not often made, so the best available information for health planning may come from global estimates and not reflect local circumstances. METHODS: A community-based cross-sectional surv…	2015	Jun	J Glob Health	5	1	10404	25674351	10.7189/jogh.05.010404		#3292	Godefay 2015	Exclusion reason: Non-eligible concept (Not on determinants);
Maternal mortality at Nnamdi Azikiwe University Teaching Hospital, Southeast Nigeria: a 10-year review (2003-2012)	Obiechina, Nj; Okolie, Ve; Okechukwu, Zc; Oguejiofor, Cf; Udegbunam, Oi; Nwajiaku, Lsa; Ogbuokiri, C.; Egeonu, R.		2013	2013	International Journal of Women's Health	5		431-6	MEDLINE:23901299	10.2147/IJWH.S46988		#909	Obiechina 2013	Exclusion reason: Non-eligible concept (Not on determinants);
Mortality in women of reproductive age in rural South Africa	Nabukalu, Dorean; Klipstein-Grobusch, Kerstin; Herbst, Kobus; Newell, Marie-Louise		2013	2013 Jan	Global Health Action	6	1	22834-22834	MEDLINE:28140973	10.3402/gha.v6i0.22834		#1106	Nabukalu 2013	Exclusion reason: Non-eligible population (not on maternal deaths);
Maternal health in fifty years of Tanzania independence: Challenges and opportunities of reducing maternal mortality	Shija, A. E.; Msovela, J.; Mboera, L. E.	High rate of maternal death is one of the major public health concerns in Tanzania. Most of maternal deaths are caused by factors attributed to pregnancy, childbirth and poor quality of health services. More than 80% of maternal deaths can be prevented if pregnant women access essential maternity care and assured of skilled attendance at childbirth as well as emergency obstetric care. The objecti…	2011	Dec	Tanzan J Health Res	13	5 Suppl 1	352-64	26591990	10.4314/thrb.v13i5.5		#855	Shija 2011	Exclusion reason: Non-eligible study design (Commentary or Systematic review);
Maternal mortality: the shameful state in the Sudan_x000D_What role can the anaesthetist play to improve the outcome_x000D_of pregnant women?	Sohel Ahmed,		2014		South Afr J Anaesth Analg							#1076	SohelAhmed 2014	Exclusion reason: Non-eligible study design (Commentary or Systematic review);
Causes of maternal deaths in a tertiary hospital in Limpopo Province, South Africa: Healthcare professionalsâ€™ perspective	Mothiba, T. M.		2013		African Journal for Physical, Health Education, Recreation and Dance							#871	Mothiba 2013	Exclusion reason: Non-eligible concept (Not on determinants);
Maternal Mortality in Ribat University Hospital, Khartoum, Sudan:_x000D_Seven years of experience	Mohamed Ahmed A/Gadir Elimam Ounsa,		2011		Sudan JMS							#850	MohamedAhmedA/GadirElimamOunsa 2011	Exclusion reason: Non-eligible concept (Not on determinants);
Maternal Mortality and the Role of Quality Education	A. R., Adediyan and L.Bosede		2021		African Journal of Economic Review							#852	A 2021	Exclusion reason: Non-eligible study design (Commentary or Systematic review);
Maternal mortality at the University of Benin Teaching Hospital Benin City, Nigeria	Unuigbe, J. A.; Orhue, A. A.; Oronsaye, A. U.	A study of 165 maternal deaths at the University of Benin Teaching Hospital, Benin City over a 13-year period (from April 1, 1973 to December 31, 1985) is presented. All patients' case files were recovered from the central records library and each case file was carefully analyzed. With a total delivery of 29,324, the maternal mortality rate, inclusive of death from abortion, was 563/100,000 deliv…	1988		Trop J Obstet Gynaecol	1	1	2022-08-13	12179271			#2963	Unuigbe 1988	Exclusion reason: No full text available;
Maternal Mortality Burden: The Influence of Socio-Cultural Factors	Odekunle,		2016		International Journal of Health Sciences and Research							#904	Odekunle 2016	Exclusion reason: Non-eligible study design (Commentary or Systematic review);
Migration and first-year maternal mortality among HIV-positive postpartum women: A population-based longitudinal study in rural South Africa	Kim, H. Y.; Dobra, A.; Tanser, F.	BACKGROUND: In South Africa, within-country migration is common. Mobility affects many of the factors in the pathway for entry to or retention in care among people living with HIV. We characterized the patterns of migration (i.e., change in residency) among peripartum women from rural South Africa and their association with first-year postpartum mortality. METHODS AND FINDINGS: All pregnant women…	2020	Mar	PLoS Med	17	3	e1003085	32231390	10.1371/journal.pmed.1003085		#880	Kim 2020	Exclusion reason: Non-eligible concept (Not on determinants);
Maternal death reviews at Bugando hospital north-western Tanzania: a 2008-2012 retrospective analysis	Magoma, M.; Massinde, A.; Majinge, C.; Rumanyika, R.; Kihunrwa, A.; Gomodoka, B.	BACKGROUND: Unacceptably high levels of maternal deaths still occur in many sub-Saharan countries and the health systems may not favour effective use of lessons from maternal death reviews to improve maternal survival. We report results from the analysis of data from maternal death reviews at Bugando Medical Centre north-western Tanzania in the period 2008-2012 and highlight the process, challeng…	2015	2015-12-01	BMC Pregnancy Childbirth	15		333	26670664	10.1186/s12884-015-0781-z		#883	Magoma 2015	Exclusion reason: Non-eligible concept (Not on determinants);
Maternal Mortality Trend in Ethiopia	Ahmed Abdella,		2010		Ethiop. j. health dev. (Online)							#1074	AhmedAbdella 2010	Exclusion reason: Non-eligible concept (Not on determinants);
The use of audit to identify maternal mortality in different settings: is it just a difference between the rich and the poor?	van Dillen, J.; Stekelenburg, J.; Schutte, J.; Walraven, G.; van Roosmalen, J.	OBJECTIVE: To illustrate how maternal mortality audit identifies different causes of and contributing factors to maternal deaths in different settings in low- and high-income countries and how this can lead to local solutions in reducing maternal deaths. DESIGN: Descriptive study of maternal mortality from different settings and review of data on the history of reducing maternal mortality in what…	2007	Jan	World Health Popul	9	1	2013-05-01	18270496	10.12927/whp.2007.18744		#608	vanDillen 2007	Exclusion reason: Non-eligible concept (Not on determinants);
Maternal near-miss and death incidences - Frequencies, causes and the referral chain in Somaliland: A pilot study using the WHO near-miss approach	Kiruja, J.; Osman, F.; Egal, J. A.; EssÃ©n, B.; Klingberg-Allvin, M.; Erlandsson, K.	Background Somaliland is a self-declared country with a population of 3.5 million. Most of its population reside in rural areas. The objective of this pilot near-miss study was to monitor the frequency and causes of maternal near-miss and deaths and the referral chain for women to access Skilled Birth Attendants (SBA). METHOD: A facility-based study of all maternal near-miss and mortality cases o…	2017	Jun	Sex Reprod Healthc	12		30-36	28477929	10.1016/j.srhc.2017.02.003		#2411	Kiruja 2017	Exclusion reason: Non-eligible population (not on maternal deaths);
National maternal mortality ratio in Egypt halved between 1992-93 and 2000	Campbell, O.; Gipson, R.; Issa, A. H.; Matta, N.; El Deeb, B.; El Mohandes, A.; Alwen, A.; Mansour, E.	Two surveys of maternal mortality conducted in Egypt, in 1992-93 and in 2000, collected data from a representative sample of health bureaus covering all of Egypt, except for five frontier governorates which were covered only by the later survey, using the vital registration forms. The numbers of maternal deaths were determined and interviews conducted. The medical causes of death and avoidable fa…	2005	Jun	Bulletin of the World Health Organization	83	6	462-71	15976898			#3780	Campbell 2005	Exclusion reason: Non-eligible study design (Commentary or Systematic review);
Is poor maternal mortality index in Nigeria a problem of care utilization? a case study of Anambra State	Ibeh, Christian C.	Maternal mortality in Nigeria is unacceptably high. Some of the reasons may include poor socioeconomic development, weak health care system, low socioeconomic status of women and socio-cultural barriers to care utilization. A cross sectional study was carried out to assess the use of maternal services in Anambra State. A multi stage sampling technique was used to select 800 nursing mothers from t…	2008	2008/00	African Journal of Reproductive Health	12	2	132-140				#306	Ibeh 2008	Exclusion reason: Non-eligible population (not on maternal deaths);
TRENDS IN MATERNAL MORTALITY IN TAMALE TEACHING HOSPITAL, GHANA	S.K. GUMANGA,		2011		GHANA MEDICAL JOURNAL							#1525	S 2011	Exclusion reason: Non-eligible concept (Not on determinants);
Female mortality in reproductive ages in Dar es Salaam, Tanzania	Urassa, E.; Massawe, S.; Mgaya, H.; Lindmark, G.; NystrÃ¶m, L.	An audit of all cases of female mortality in the reproductive age groups has been performed in Dar es Salaam during 1991-93. Multiple sources of information was used to collect information on deaths. None of the sources of information on death was alone adequate. 73% of the interviews was done at home. The mother or another close relative was interviewed in more than 70% of the cases. A total of …	1994	Apr	East Afr Med J	71	4	226-31	8062768			#602	Urassa 1994	Exclusion reason: Non-eligible population (not on maternal deaths);
[Evolution of maternal mortality in a level 3 Tunisian maternity from 1998 to 2007]	Chelli, D.; Dimassi, K.; Zouaoui, B.; Sfar, E.; Chelli, H.; Chennoufi, M. B.	INTRODUCTION: The action plan for the maternal mortality is generally based on research studies' results carried out within hospital structure. OBJECTIVES: Determination and follow-up of the evolution of maternal mortality from 1998 to 2007 in a level 3 Tunisian maternity and identification of its main causes. PATIENTS AND METHODS: It is a retrospective study carried out between January 1998 and …	2009	Dec	J Gynecol Obstet Biol Reprod (Paris)	38	8	655-61	19427137	10.1016/j.jgyn.2009.03.007		#2022	Chelli 2009	Exclusion reason: Non-eligible concept (Not on determinants);
Reproductive health outcomes: Insights from experts and verbal autopsies	Mmusi-Phetoe, R.; Thupayagale-Tshweneagae, G.; Akpor, O. A.	BACKGROUND: Reproductive health outcomes are a measure of maternal and neonatal health. South Africa's state of maternal health is of particular concern because of the two Millennium Development Goals (MDGs) targets for monitoring maternal health, namely MDG 5a, to reduce the maternal mortality rate by three-quarters, and MDG 5b, to achieve universal access to reproductive health by 2015. Materna…	2019	2019-09-01	Curationis	42	1	e1-e7	31588762	10.4102/curationis.v42i1.1997		#781	Mmusi-Phetoe 2019	Exclusion reason: Non-eligible population (not on maternal deaths);
Social and environmental factors and life expectancy, infant mortality, and maternal mortality rates: results of a cross-national comparison	Hertz, E.; Hebert, J. R.; Landon, J.	Using data from United Nations sources we conducted an international comparison study of infant and maternal mortality rates and life expectancy at birth. We examined these three dependent variables in relation to a range of independent variables including dietary factors, medical resource availability, gross national product (GNP/capita), literacy rates, growth in the labor force, and provision …	1994	Jul	Soc Sci Med	39	1	105-14	8066481	10.1016/0277-9536(94)90170-8		#2294	Hertz 1994	Exclusion reason: Non-eligible study design (Commentary or Systematic review);
PATTERNS IN MATERNAL MORTALITY FOLLOWING THE_x000D_IMPLEMENTATION OF A FREE MATERNAL HEALTH CARE_x000D_POLICY IN KENYAN PUBLIC HEALTH FACILITIES	Gitobu		2017		EAMJ							#672	Gitobu 2017	Exclusion reason: Non-eligible concept (Not on determinants);
Estimating maternal mortality in Djibouti: an application of the sisterhood method	David, P.; Kawar, S.; Graham, W.	In many developing countries even crude estimates of the level of maternal mortality are lacking and the prospects of fulfilling this need using conventional sources of vital registration and health service statistics are not encouraging. The constraint this imposes on the effective planning, management and evaluation of the programmes now being launched to reduce these neglected deaths is self-e…	1991	Jun	Int J Epidemiol	20	2	551-7	1917264	10.1093/ije/20.2.551		#2080	David 1991	Exclusion reason: Non-eligible concept (Not on determinants);
Epidemiology, Outcomes, and Risk Factors for Mortality in Critically Ill Women Admitted to an Obstetric High-Dependency Unit in Sierra Leone	Marotta, C.; Pisani, L.; Di Gennaro, F.; Cavallin, F.; Bah, S.; Pisani, V.; Haniffa, R.; Beane, A.; Trevisanuto, D.; Hanciles, E.; Schultz, M. J.; Koroma, M. M.; Putoto, G.	A better understanding of the context-specific epidemiology, outcomes, and risk factors for death of critically ill parturients in resource-poor hospitals is needed to tackle the still alarming in-hospital maternal mortality in African countries. From October 2017 to October 2018, we performed a 1-year retrospective cohort study in a referral maternity hospital in Freetown, Sierra Leone. The prim…	2020	Nov	Am J Trop Med Hyg	103	5	2142-2148	32840199	10.4269/ajtmh.20-0623		#411	Marotta 2020	Exclusion reason: Non-eligible population (not on maternal deaths);
Strengthening HIV services for pregnant women: an opportunity to reduce maternal mortality rates in Southern Africa/sub-Saharan Africa	Moodley, J.; Pattinson, R. C.; Baxter, C.; Sibeko, S.; Abdool Karim, Q.	Reliable data from South Africa emanating from WHO recommendations for the Safe Motherhood programme underscores HIV/AIDS as the most common cause of maternal deaths. The strengthening of HIV services for pregnant women especially in countries with a high burden of HIV infection will reduce HIV-related and un-related maternal mortality rates. High-quality and complete data on maternal deaths is a…	2011	Jan	BJOG	118	2	219-25	21159120	10.1111/j.1471-0528.2010.02726.x		#454	Moodley 2011	Exclusion reason: Non-eligible concept (Not on determinants);
Organizational analysis of maternal mortality reduction programs in Madagascar	Harimanana, A.; Barennes, H.; Reinharz, D.	Little is known about the organizational factors involved in policy creation and programs implementation aimed at reducing maternal mortality in Madagascar. A qualitative case study was performed to investigate organizational factors influencing the health system's capacity to elaborate and implement maternal mortality reduction programs. Semi-structured interviews were conducted with 53 particip…	2011	Jul-Sep	Int J Health Plann Manage	26	3	e186-96	21796678	10.1002/hpm.1077		#2277	Harimanana 2011	Exclusion reason: Non-eligible concept (Not on determinants);
Maternal mortality in twin gestations	Blickstein, I.	OBJECTIVE: To review various aspects of maternal morbidity and delivery complications leading to maternal death in twin gestations. STUDY DESIGN: Literature research. RESULTS: The incidence of maternal mortality associated with twin gestation is not known but can be estimated from a few community-based series and from studies on maternal morbidity related to twins. The combination of physiologic …	1997	Nov	J Reprod Med	42	11	680-4	9408864			#1951	Blickstein 1997	Exclusion reason: Non-eligible study design (Commentary or Systematic review);
Trends in maternal mortality and assessment of substandard care in a tertiary care hospital	Wagaarachchi, P. T.; Fernando, L.	OBJECTIVE: To assess the trends in maternal mortality and factors affecting substandard care at a tertiary care hospital in a developing country. METHOD: All maternal deaths during a period of 11 years in a tertiary care hospital were studied. Maternal deaths were defined according to ICD-10. The principal cause and category of death, chief contributory factor, nature of care (standard or substan…	2002	2010-02-01	Eur J Obstet Gynecol Reprod Biol	101	1	36-40	11803098	10.1016/s0301-2115(01)00510-3		#2993	Wagaarachchi 2002	Exclusion reason: Non-eligible context (not on an African country);
Changing trends in Maternal Mortality in a Developing Country	Onakewhor		2008		Nigerian Journal of Clinical Practice							#897	Onakewhor 2008	Exclusion reason: Non-eligible concept (Not on determinants);
An ecological quantification of the relationships between water, sanitation and infant, child, and maternal mortality	Cheng, J. J.; Schuster-Wallace, C. J.; Watt, S.; Newbold, B. K.; Mente, A.	BACKGROUND: Water and sanitation access are known to be related to newborn, child, and maternal health. Our study attempts to quantify these relationships globally using country-level data: How much does improving access to water and sanitation influence infant, child, and maternal mortality? METHODS: Data for 193 countries were abstracted from global databases (World Bank, WHO, and UNICEF). Line…	2012	2027-01-01	Environ Health	11		4	22280473	10.1186/1476-069x-11-4		#3407	Cheng 2012	Exclusion reason: Non-eligible context (not on an African country);
[Obstetrics in Somalia. Maternal and infant mortality in the metropolitan area of Mogadishu. The current situation and future prospects]	Carlomagno, G.; Tanganelli, E.	Maternal and infant mortality in Somalia are very high: the obstetric situation of the country in relation to socioeconomic conditions is presented. The factors responsible for this tragic situation are outlined critically and, finally, the essential points of a pilot project aimed at lowering maternal mortality for obstetric causes from current levels (1,100/100,000 live births) which cannot be …	1989	Nov	Minerva Ginecol	41	11	551-5	2622582			#161	Carlomagno 1989	Exclusion reason: No full text available;
The use of audit to identify maternal mortality in different settings: is it just a difference between the rich and the poor?	van Dillen, J.; Stekelenburg, J.; Schutte, J.; Walraven, G.; van Roosmalen, J.	OBJECTIVE: To illustrate how maternal mortality audit identifies different causes of and contributing factors to maternal deaths in different settings in low- and high-income countries and how this can lead to local solutions in reducing maternal deaths. DESIGN: Descriptive study of maternal mortality from different settings and review of data on the history of reducing maternal mortality in what…	2007		Healthc Q	10	4	133-8	18019905			#609	vanDillen 2007	Exclusion reason: Non-eligible concept (Not on determinants);
Engendering the Attainment of the SDG-3 in Africa: Overcoming the Socio Cultural Factors Contributing to Maternal Mortality	Ogu, R. N.; Agholor, K. N.; Okonofua, F. E.	At the conclusion of the Millennium Development Goals (MDGs), the Sustainable Development Goals (SDGs) provide an opportunity to ensure healthy lives, promote the social well-being of women and end preventable maternal death. However, inequities in health and avoidable health inequalities occasioned by adverse social, cultural and economic influences and policies are major determinants as to whet…	2016	Sep	Afr J Reprod Health	20	3	62-74	29553196	10.29063/ajrh2016/v20i3.11		#2666	Ogu 2016	Exclusion reason: Non-eligible study design (Commentary or Systematic review);
Maternal mortality: a cross-sectional study in global health	Sajedinejad, S.; Majdzadeh, R.; Vedadhir, A.; Tabatabaei, M. G.; Mohammad, K.	BACKGROUND: Although most of maternal deaths are preventable, maternal mortality reduction programs have not been completely successful. As targeting individuals alone does not seem to be an effective strategy to reduce maternal mortality (Millennium Development Goal 5), the present study sought to reveal the role of many distant macrostructural factors affecting maternal mortality at the global …	2015	2012-02-01	Global Health	11		4	25889910	10.1186/s12992-015-0087-y		#3660	Sajedinejad 2015	Exclusion reason: Non-eligible context (not on an African country);
Reducing maternal mortality in Kigoma, Tanzania	Mbaruku, G.; BergstrÃ¶m, S.	An intervention programme aiming at a reduction of maternal deaths in the Regional Hospital, Kigoma, Tanzania, is analyzed. A retrospective study was carried out from 1984-86 to constitute a background for an intervention programme in 1987-91. The retrospective study revealed gross under-registration of data and clarified a number of potentially useful issues regarding avoidable maternal mortalit…	1995	Mar	Health Policy Plan	10	1	71-8	10141624	10.1093/heapol/10.1.71		#414	Mbaruku 1995	Exclusion reason: Non-eligible study design (Commentary or Systematic review);
Anaesthesia associated mortality in a district hospital in Zimbabwe: 1994 to 2001	Glenshaw, M.; Madzimbamuto, F. D.	OBJECTIVE: To describe anaesthetic associated mortality in a district hospital in Zimbabwe. DESIGN: A retrospective descriptive study of anaesthesia associated mortality over an eight year period. SETTING: Murambinda Mission Hospital: a 120 bed rural district hospital in Zimbabwe. SUBJECTS: All patients who died within 24 hours of receiving an anaesthetic. MAIN OUTCOME MEASURES: The overall morta…	2005	Mar-Apr	Cent Afr J Med	51	2022-04-03	39-44	17892231			#2226	Glenshaw 2005	Exclusion reason: Non-eligible population (not on maternal deaths);
Material consumption and social well-being within the periphery of the world economy: an ecological analysis of maternal mortality	Rice, J.	The degree to which social well-being is predicated upon levels of material consumption remains under-examined from a large-N, quantitative perspective. The present study analyzes the factors influencing levels of maternal mortality in 2005 among 92 peripheral countries. We incorporate into regression analysis the ecological footprint, a comprehensive measure of natural resource consumption, and …	2008	Dec	Soc Sci Res	37	4	1292-309	19227704	10.1016/j.ssresearch.2008.05.006		#2774	Rice 2008	Exclusion reason: Non-eligible context (not on an African country);
Maternal mortality in adolescents compared with women of other ages: evidence from 144 countries	Nove, A.; Matthews, Z.; Neal, S.; Camacho, A. V.	BACKGROUND: Adolescents are often noted to have an increased risk of death during pregnancy or childbirth compared with older women, but the existing evidence is inconsistent and in many cases contradictory. We aimed to quantify the risk of maternal death in adolescents by estimating maternal mortality ratios for women aged 15-19 years by country, region, and worldwide, and to compare these ratio…	2014	Mar	Lancet Glob Health	2	3	e155-64	25102848	10.1016/s2214-109x(13)70179-7		#3165	2014-11-01	Exclusion reason: Non-eligible context (not on an African country);
Causes of death in the Taabo health and demographic surveillance system, Cote d'Ivoire, from 2009 to 2011	Kone, Siaka; Furst, Thomas; Jaeger, Fabienne N.; Esso, Emmanuel L. J. C.; Baikoro, Nahoua; Kouadio, Kouame A.; Adiossan, Lukas G.; Zouzou, Fabien; Boti, Louis I.; Tanner, Marcel; Utzinger, Jurg; Bonfoh, Bassirou; Dao, Daouda; N'Goran, Eliezer K.		2015	2015 Jan	Global Health Action	8	1	27271-27271	MEDLINE:28156770	10.3402/gha.v8.27271		#1403	Kone 2015	Exclusion reason: Non-eligible population (not on maternal deaths);
[Maternal mortality. Apropos of 212 instances in 7 years (1980-1986) at the Ignace-Deen Maternity Hospital in Conakry (Guinea)]	Diallo, M. S.; Sidibe, M.; Keita, N.	In Conakry the maternal mortality rate in the University Hospital is not the real maternal mortality rate of the country but it gives an idea of the importance of this problem of public health. The authors try to explain the reasons for this high mortality and propose preventive measures: increase in primary health care, equipping of regional obstetric wards in referral hospitals, training of per…	1989	May	Rev Fr Gynecol Obstet	84	5	419-22	2740711			#2106	Diallo 1989	Exclusion reason: Non-eligible concept (Not on determinants);
Distribution of causes of maternal mortality during delivery and post-partum: results of an African multicentre hospital-based study	Thonneau, P. F.; Matsudai, T.; Alihonou, E.; De Souza, J.; Faye, O.; Moreau, J. C.; Djanhan, Y.; Welffens-Ekra, C.; Goyaux, N.	OBJECTIVE: To assess the maternal mortality ratio in maternity units of reference hospitals in large west African cities, and to describe the distribution of complications and causes of maternal deaths. STUDY DESIGN: Prospective descriptive study in twelve reference maternities located in three African countries (Benin, Ivory Coast, Senegal). Data (clinical findings at hospital entry, medical his…	2004	2015-06-01	Eur J Obstet Gynecol Reprod Biol	114	2	150-4	15140507	10.1016/j.ejogrb.2003.12.004		#586	Thonneau 2004	Exclusion reason: Non-eligible concept (Not on determinants);
[Maternal mortality at the Hospital Center of Libreville (1984-1987)]	Picaud, A.; Nlome-Nze, R. A.; Faye, A.; Ogowet Igumu, N.	Maternal mortality at the University Hospital of Libreville was 152.5 for every 100,000 live births. There were 48 maternal deaths out of 31,799 deliveries carried out between 1984 and 1987. The principal causes were: haemorrhage in 45.8%, infections in 20.8%, intercurrent diseases in 20.8%, vasculo-renal syndromes in 10.4% and thromboses in 2%. The main differences between this country and devel…	1989		J Gynecol Obstet Biol Reprod (Paris)	18	4	445-50	2778279			#2727	Picaud 1989	Exclusion reason: Non-eligible concept (Not on determinants);
Factors Contributing to Maternal and Child Mortality Reductions in 146 Low- and Middle-Income Countries between 1990 and 2010	Bishai, D. M.; Cohen, R.; Alfonso, Y. N.; Adam, T.; Kuruvilla, S.; Schweitzer, J.	INTRODUCTION: From 1990-2010, worldwide child mortality declined by 43%, and maternal mortality declined by 40%. This paper compares two sources of progress: improvements in societal coverage of health determinants versus improvements in the impact of health determinants as a result of technical change. METHODS: This paper decomposes the progress made by 146 low- and middle-income countries (LMIC…	2016		PLoS One	11	1	e0144908	26783759	10.1371/journal.pone.0144908		#3854	Bishai 2016	Exclusion reason: Non-eligible study design (Commentary or Systematic review);
Lessons learned from maternal mortality study to reduce deaths in Egypt	El-Shafei, M.	To identify causes of maternal death in Egypt and with that knowledge to effect its reduction, the Ministry of Health launched a study, a unique aspect of which was exploration of avoidable factory at home, in medical facilities, and during transportation from one to the other. The country must make better use of existing personnel and buildings.	1995	Oct	Int J Gynaecol Obstet	50 Suppl 2		S109-s111	29645161	10.1016/0020-7292(95)02497-z		#2147	El-Shafei 1995	Exclusion reason: Non-eligible study design (Commentary or Systematic review);
Declining maternal mortality in the face of persistently high HIV prevalence in a middle-income country	Buchmann, E. J.; Mnyani, C. N.; Frank, K. A.; Chersich, M. F.; McIntyre, J. A.	OBJECTIVE: To estimate maternal mortality ratio (MMR) and determine maternal death causes and trends in Greater Soweto, Johannesburg, South Africa. DESIGN: Cross-sectional study. SETTING: Chris Hani Baragwanath Maternity Hospital (CHBMH) in Greater Soweto. POPULATION: Maternal deaths at CHBMH. METHODS: Record review of maternal deaths from 1997 to 2012, using hospital death records, with denomina…	2015	Jan	BJOG	122	2	220-7	25213804	10.1111/1471-0528.13064		#145	Buchmann 2015	Exclusion reason: Non-eligible concept (Not on determinants);
Levels and causes of maternal mortality in Senegal	Kodio, B.; de Bernis, L.; Ba, M.; Ronsmans, C.; Pison, G.; Etard, J. F.	OBJECTIVES: To report the findings of a direct, community-based, assessment of maternal mortality and medical causes of death using verbal autopsy in three unique cohorts in rural Senegal. METHODS: Methods from ongoing demographic surveillance systems. We obtained records of all deaths and births in women of age 15-49 over a period of 14 years in Niakhar, 10 years in Bandafassi and 13 years in Ml…	2002	Jun	Trop Med Int Health	7	6	499-505	12031071	10.1046/j.1365-3156.2002.00892.x		#1400	Kodio 2002	Exclusion reason: Non-eligible concept (Not on determinants);
A prospective study of maternal, fetal and neonatal deaths in low- and middle-income countries	Saleem, S.; McClure, E. M.; Goudar, S. S.; Patel, A.; Esamai, F.; Garces, A.; Chomba, E.; Althabe, F.; Moore, J.; Kodkany, B.; Pasha, O.; Belizan, J.; Mayansyan, A.; Derman, R. J.; Hibberd, P. L.; Liechty, E. A.; Krebs, N. F.; Hambidge, K. M.; Buekens, P.; Carlo, W. A.; Wright, L. L.; Koso-Thomas, M.; Jobe, A. H.; Goldenberg, R. L.	OBJECTIVE: To quantify maternal, fetal and neonatal mortality in low- and middle-income countries, to identify when deaths occur and to identify relationships between maternal deaths and stillbirths and neonatal deaths. METHODS: A prospective study of pregnancy outcomes was performed in 106 communities at seven sites in Argentina, Guatemala, India, Kenya, Pakistan and Zambia. Pregnant women were …	2014	2001-08-01	Bulletin of the World Health Organization	92	8	605-12	25177075	10.2471/blt.13.127464		#1441	Saleem 2014	Exclusion reason: Non-eligible concept (Not on determinants);
Pattern of Maternal Mortality in a General hospital, South Western Nigeria.	Adeleke NA,		2011		Nigerian Medical Practitioner							#1440	Adeleke 2011	Exclusion reason: Non-eligible concept (Not on determinants);
Causes of maternal death at Natalspruit Hospital, Johannesburg, South Africa	Uzabakiriho, B.; Maswime, S.	BACKGROUND: Despite increased resources to reduce maternal deaths, South Africa (SA) has an unacceptably high maternal mortality rate (MMR). OBJECTIVES: To determine the causes of maternal deaths at Natalspruit Hospital, Johannesburg, SA. METHODS: A 2-year retrospective audit of case records was done All maternal deaths from January 2013 to December 2014 were included. RESULTS: There were 20 676 …	2019	1931-05-01	S Afr Med J	109	6	412-414	31266559	10.7196/SAMJ.2019.v109i6.13215		#1043	Uzabakiriho 2019	Exclusion reason: Non-eligible concept (Not on determinants);
La mortalite maternelle : a propos de 123 observations a la maternite du CHU de Ouagadougou; Burkina Faso	Akotionga, M.; Dao, B.; Kone, B.; Lankoande, J.; Ouedraogo, A.; Ouedraogo, C. M. R.; Sondo, B.; Toure, B.	Les auteurs rapportent une etude sur la mortalite maternelle a propos de 123 cas pour 2992 naissances vivantes enregistrees dans le service de gynecologie-obstetrique du centre hospitalier national de Ouagadougou (CHNO) au Burkina Faso. Il s'agit d'une etude retrospective effectuee du 1er janvier au 31 decembre 1995. Le taux de mortalite maternelle etant de 4110 pour 100.000 naissances vivantes n…	1997	1997/00	Burkina medical		1	28-31				#69	Akotionga 1997	Exclusion reason: Non-eligible concept (Not on determinants);
Reproductive mortality in Lusaka, Zambia, 1982-1983	Mhango, C.; Rochat, R.; Arkutu, A.	In this study, age- and parity-specific birth data were used to estimate maternal mortality rates for 1982-83 at University Teaching Hospital in Lusaka, Zambia. Overall, 60 maternal deaths occurred during pregnancy or within 42 days after pregnancy termination, and four pregnancy-related deaths occurred more than 42 days after pregnancy termination. Nine of the 60 maternal deaths were caused by i…	1986	Sep-Oct	Stud Fam Plann	17	5	243-51	3775830			#433	Mhango 1986	Exclusion reason: Non-eligible time limit (before 1987);
Challenges to maternal mortality reduction in Sierra Leone	Aoh, K. S. R.; Enner, A.; Sikana, P. S. D.		2004	2004/00	Afr. health monit. (Online)	5	1	31-33				#86	Aoh 2004	Exclusion reason: Non-eligible study design (Commentary or Systematic review);
Maternal and Childhood Mortality in the Nuba Mountains; Sudan: A Pilot Study	Bayoumi, A.	The aim of the pilot study was to establish baseline levels for maternal mortality ratio (MMR) and childhood mortality rates measured prospectively in the Nuba Mountains; an under-privileged area of the Sudan; and compare them to pervious national retrospective surveys. A communal vital registration system was established as a pilot study in a defined community in the Nuba Mountains area; Sudan; …	2006	2006/00	Sudan. j. public health	1	1	21-26				#119	Bayoumi 2006	Exclusion reason: Non-eligible concept (Not on determinants);
Audit of Maternal Mortality Ratio and Causes of Maternal Deaths in the Largest Maternity Hospital in Cairo, Egypt (Kasr Al Aini) in 2008 and 2009; Lessons Learned	Wael F Saleh,		2013		Afr J Reprod Health							#1431	WaelFSaleh 2013	Exclusion reason: Non-eligible concept (Not on determinants);
La mortalitÃ© maternelle en milieu rural sÃ©nÃ©galais._x000D_L'expÃ©rience du nouvel hÃ´pital de NinÃ©fescha	Almamy Malick KantÃ©		2010		POPULATION							#1186	AlmamyMalickKantÃ© 2010	Exclusion reason: Non-eligible concept (Not on determinants);
Maternal deaths associated with eclampsia in South Africa: Lessons to learn from the confidential enquiries into maternal deaths, 2005 - 2007	Moodley, J.	Eclampsia is the commonest direct cause of maternal death in South Africa. The latest Saving Mothers Report (2005-2007) indicates that there were 622 maternal deaths due to hypertensive disorders of pregnancy. Of these, 334 (55.3%) were due to eclampsia; of the eclamptic deaths, 50 were over the age of 35 years and 83 were under 20 years old. Avoidable factors involved patient related factors (ma…	2010	2009-11-01	S Afr Med J	100	11	717-9	21081020	10.7196/samj.4424		#998	Moodley 2010	Exclusion reason: Non-eligible population (not on maternal deaths);
Seasonal variation in direct obstetric mortality in rural Senegal: role of malaria?	Etard, J. F.; Kodio, B.; Ronsmans, C.	We explore a possible link between malaria and maternal death in a rural area of Senegal by assessing the seasonal pattern of maternal mortality by cause and examining whether this pattern coincides with the malaria season. Overall mortality in women 15-49 years of age did not differ by season, while maternal and direct obstetric deaths were significantly more frequent during the rainy/malaria se…	2003	Apr	Am J Trop Med Hyg	68	4	503-4	12875305			#994	Etard 2003	Exclusion reason: Non-eligible concept (Not on determinants);
HIV/AIDS AND PREGNANCY-RELATED DEATHS IN BLANTYRE, MALAWI	V.M. LEMA,		2009		East African medical journal							#1000	V 2009	Exclusion reason: Duplicate article;
Mortality related to caesarean section in rural Matebeleland North Province, Zimbabwe	Rutgers, R. A.; Van Eygen, L.	OBJECTIVES: To describe mortality related to Caesarean sections as well as factors associated with these deaths. DESIGN: Retrospective cross-sectional. SETTING: Seven district hospitals in Matebeleland North. MAIN OUTCOME MEASURES: Proportion of Caesarean sections that resulted in maternal deaths, and the causes thereof. RESULTS: 1093 Caesarean sections were carried out over a 3 year period; 18 w…	2008	May-Aug	Cent Afr J Med	54	2022-08-05	2022-07-24	21650076	10.4314/cajm.v54i5-8.62623		#532	Rutgers 2008	Exclusion reason: Non-eligible concept (Not on determinants); Francis Muriithi (2021-11-26 17:30:22)(Included): Not on determinants;
THE PROFILE OF MATERNAL DEATHS	Polycarpe, N. Makinga		2011			Master of Medicine (Family Medicine)						#4221	Polycarpe 2011	Exclusion reason: Non-eligible study design (Commentary or Systematic review); Francis Muriithi (2021-11-26 17:24:34)(Included): wrong study design;
Registering in a health facility for delivery protects against maternal mortality in a developing country setting	Olowonyo, T.; Oshin, S.; Obasanjo-Bello, I.	A prospective study on the maternal deaths in public and private health facilities in Ogun State was undertaken for a period of 9 months (November 2003 - July 2004). While data were collected from all of the primary, the secondary and tertiary health facilities, it could only be collected from 123 (18.6%) of the private health facilities in the state. Of the 20,831 live births during the period, …	2005	Oct	J Obstet Gynaecol	25	7	638-41	16263534	10.1080/01443610500278196		#2679	Olowonyo 2005	Exclusion reason: Non-eligible concept (Not on determinants); Francis Muriithi (2021-11-26 17:09:23)(Included): Not on determinants;
Predicting in-hospital maternal mortality in Senegal and Mali	Ndour, C.; Dossou GbÃ©tÃ©, S.; Bru, N.; Abrahamowicz, M.; Fauconnier, A.; TraorÃ©, M.; Diop, A.; Fournier, P.; Dumont, A.	OBJECTIVE: We sought to identify predictors of in-hospital maternal mortality among women attending referral hospitals in Mali and Senegal. METHODS: We conducted a cross-sectional epidemiological survey using data from a cluster randomized controlled trial (QUARITE trial) in 46 referral hospitals in Mali and Senegal, during the pre-intervention period of the trial (from October 1st 2007 to Octobe…	2013		PLoS One	8	5	e64157	23737972	10.1371/journal.pone.0064157		#1388	Ndour 2013	Exclusion reason: Non-eligible concept (Not on determinants); Francis Muriithi (2021-11-26 16:15:17)(Included): Not on determinants;
Avoidable factors associated with pregnant and postpartum patients admitted to two intensive care units in South Africa	Ngene, N. C.; Moodley, J.; von Rahden, R. P.; Paruk, F.; Makinga, P. N.		2016	2016 SEP	SAJOG-SOUTH AFRICAN JOURNAL OF OBSTETRICS AND GYNAECOLOGY	22	1	2022-12-08	WOS:000389551200003	10.7196/sajog.1033		#1410	Ngene 2016	Exclusion reason: Non-eligible population (not on maternal deaths); Francis Muriithi (2021-11-26 16:16:56)(Included): Wrong population;
'Just because she's young, it doesn't mean she has to die': exploring the contributing factors to high maternal mortality in adolescents in Eastern Freetown; a qualitative study	November, L.; Sandall, J.	BACKGROUND: In Sierra Leone, 34% of pregnancies and 40% of maternal deaths are in the adolescent population. Risks are known to be higher for younger adolescents, this being borne out by a household survey in Eastern Freetown in 2015. This current qualitative study, funded by Wellbeing of Women's international midwifery fellowship, was conducted to explore the causes of this high incidence of mat…	2018	2021-02-01	Reprod Health	15	1	31	29466996	10.1186/s12978-018-0475-x		#849	2018-11-01	Exclusion reason: Non-eligible population (not on maternal deaths); Francis Muriithi (2021-11-26 16:34:21)(Included): Wrong population;
MATERNAL MORTALITY: A FOCUS ON THE INCREASING ROLE OF NON-OBSTETRIC CAUSES AT_x000D_A UNIVERSITY HOSPITAL IN BENIN CITY, NIGERIA	Nosakhare Enaruna,		2019		Journal of Medicine & Biomedical Research							#1406	NosakhareEnaruna 2019	Exclusion reason: Non-eligible concept (Not on determinants); Francis Muriithi (2021-11-26 16:30:35)(Included): Not on determinants.;
Factors associated with maternal mortality from sepsis in a low-resource setting: a five-year review at Mpilo Central Hospital, Bulawayo, Zimbabwe	Ngwenya, S.	Sepsis remains a major cause of maternal deaths globally. It is one of the major causes of maternal morbidity and mortality in women of reproductive age. It is important that such a major contributor is studied in low-resource settings. The aims of this study were to document the percentage of maternal deaths from sepsis among the total number of maternal deaths in a low-resource setting and to d…	2020	Jan	Trop Doct	50	1	2015-12-01	31694477	10.1177/0049475519884436		#941	Ngwenya 2020	Exclusion reason: Non-eligible concept (Not on determinants); Francis Muriithi (2021-11-26 16:24:12)(Included): Not on determinants;
Operative obstetric mortality at Harare Central Hospital 1992-1994: an anaesthetic view	McKenzie, A. G.	A prospective review of anaesthetic-associated deaths (AAD) was undertaken at the maternity unit of Harare Central Hospital, Zimbabwe, for the triennium 1992-1994. AAD was defined as death within 24 h of anaesthesia or failure to regain consciousness. Three groups of avoidable factors (obstetric, anaesthetic and administrative) were considered, and a scoring system used to allocate one avoidabili…	1998	Oct	Int J Obstet Anesth	7	4	237-41	15321186	10.1016/s0959-289x(98)80045-9		#426	McKenzie 1998	Exclusion reason: Non-eligible concept (Not on determinants); Francis Muriithi (2021-11-26 14:13:14)(Included): not on determinants;
High maternal mortality levels and additional risk from poor accessibility in two districts of northern province, Zambia	Le Bacq, F.; Rietsema, A.	BACKGROUND: Maternal mortality ratios in Kasama and Kaputa Districts, two remote rural areas of Northern Province, Zambia, were suspected to be very high. In order to evaluate the impact of a referral system baseline maternal mortality levels and additional maternal mortality risk arising from poor accessibility were estimated. METHODS: The sisterhood method was applied to a random population sam…	1997	Apr	Int J Epidemiol	26	2	357-63	9169171	10.1093/ije/26.2.357		#1196	LeBacq 1997	Exclusion reason: Non-eligible concept (Not on determinants); Francis Muriithi (2021-11-26 05:46:32)(Included): Not on determinants;
SOCIO-ECONOMIC AND CULTURAL FACTORS IN MATERNAL MORTALITY IN NIGERIA:	Caroline Okumdi Muoghalu,											#1508		Exclusion reason: Non-eligible study design (Commentary or Systematic review);
Factors associated with maternal mortality in Sub-Saharan Africa: an ecological study	Alvarez, J. L.; Gil, R.; HernÃ¡ndez, V.; Gil, A.	BACKGROUND: Maternal health is one of the major worldwide health challenges. Currently, the unacceptably high levels of maternal mortality are a common subject in global health and development discussions. Although some countries have made remarkable progress, half of the maternal deaths in the world still take place in Sub-Saharan Africa where little or no progress has been made. There is no sin…	2009	2014-12-01	BMC Public Health	9		462	20003411	10.1186/1471-2458-9-462		#1781	Alvarez 2009	Exclusion reason: Non-eligible study design (Commentary or Systematic review);
Unmasking inequalities: Sub-national maternal and child mortality data from two urban slums in Lagos, Nigeria tells the story	Anastasi, E.; Ekanem, E.; Hill, O.; Adebayo Oluwakemi, A.; Abayomi, O.; Bernasconi, A.	INTRODUCTION: Nigeria has one of the highest maternal mortality ratios in the world as well as high perinatal mortality. Unfortunately, the country does not have the resources to assess this critical indicator with the conventional health information system and measuring its progress toward the goal of ending preventable maternal deaths is almost impossible. MÃ©decins Sans FrontiÃ¨res (MSF) condu…	2017		PLoS One	12	5	e0177190	28489890	10.1371/journal.pone.0177190		#1799	Anastasi 2017	Exclusion reason: Non-eligible population (not on maternal deaths);
HOSPITAL BASED MATERNITY CARE IN GHANA - FINDINGS	Ansong, Tornui		2007		GHANA MEDICAL JOURNAL							#4058	Ansong 2007	Exclusion reason: Duplicate article;
Increased Access to Antiretroviral Therapy Is Associated with Reduced Maternal Mortality in Johannesburg, South Africa: An Audit from 2003-2012	Black, V.; Black, A. D.; Rees, H. V.; Guidozzi, F.; Scorgie, F.; Chersich, M. F.	OBJECTIVE: To assess the impact of expanded access to antiretroviral treatment (ART) on maternal mortality in Johannesburg, South Africa between 2003 and 2012. METHODS: Audit of patient files, birth registers and death certificates at a tertiary level referral hospital. Cause of death was assigned independently, by two reviewers. We compared causes of deaths and the maternal mortality ratios (MMR…	2016		PLoS One	11	12	e0168199	28033409	10.1371/journal.pone.0168199		#1204	Black 2016	Exclusion reason: Non-eligible concept (Not on determinants);
What explains sub-national variation in maternal mortality rates within developing countries? A political economy explanation	Bukenya, B.; Golooba-Mutebi, F.	Available evidence on maternal mortality rates (MMR) reveals stark differences not only between but also sub-nationally within countries. However, the causes of sub-national variation in MMR remain under-researched and under-theorised. This is a serious problem given the widespread reliance on local authorities to deliver health services in developing countries, which means that sub-national effo…	2020	Jul	Soc Sci Med	256		113066	32470901	10.1016/j.socscimed.2020.113066		#150	Bukenya 2020	Exclusion reason: Non-eligible concept (Not on determinants); Francis Muriithi (2021-10-19 10:45:41)(Screen): Discussion;
Epidemiology of Maternal Mortality	Geubbels, E.		2006	2006/00	Malawi med. j. (Online)	18	4	206-225				#1060	Geubbels 2006	Exclusion reason: Non-eligible study design (Commentary or Systematic review); Francis Muriithi (2021-11-22 13:16:01)(Included): Methodology - review;
Maternal mortality in South Africa in 2001: From demographic census to epidemiological investigation	Garenne, M.; McCaa, R.; Nacro, K.	BACKGROUND: Maternal mortality remains poorly researched in Africa, and is likely to worsen dramatically as a consequence of HIV/AIDS. METHODS: The 2001 census of South Africa included a question on deaths in the previous 12 months, and two questions on external causes and maternal mortality, defined as "pregnancy-related deaths". A microdata sample from the census permits researchers to assess l…	2008	2021-08-01	Popul Health Metr	6		4	18718008	10.1186/1478-7954-6-4		#853	Garenne 2008	Exclusion reason: Non-eligible concept (Not on determinants); Francis Muriithi (2021-11-22 13:03:53)(Included): Not on determinants;
Impact of maternal death reviews at a rural hospital in Zambia: a mixed methods study	Kabuya, J. B.; Mataka, A.; Chongo, G.; Kamavu, L. K.; Chola, P. N.; Manyando, C.; De Brouwere, V.; Ippolito, M. M.	BACKGROUND: Maternal mortality in sub-Saharan Africa remains high despite programmatic efforts to improve maternal health. In 2007, the Zambian Ministry of Health mandated facility-based maternal death review (MDR) programs in line with World Health Organization recommendations. We assessed the impact of an [MDR program] at a district-level hospital in rural Zambia. METHODS: We conducted a mixed …	2020	2009-07-01	Int J Equity Health	19	1	119	32646431	10.1186/s12939-020-01185-5		#1487	Kabuya 2020	Exclusion reason: Non-eligible concept (Not on determinants); Francis Muriithi (2021-11-23 00:15:13)(Included): Not on determinants;
HIV-AIDS RELATED MATERNAL MORTALITY IN BENIN CITY, NIGERIA	J.U, Onakewhor		2011		GHANA MEDICAL JOURNAL							#4155	J 2011	Exclusion reason: Non-eligible concept (Not on determinants); Francis Muriithi (2021-11-23 00:12:04)(Included): Not on determinantsÂ ;
Causes and Risk Factors for Maternal Mortality in Rural Tanzania - Case of Rufiji Health and Demographic Surveillance Site (HDSS)	Illah, Evance		2013		African Journal of Reproductive Health							#1098	Illah 2013	Exclusion reason: Duplicate article; Francis Muriithi (2021-11-22 23:55:37)(Included): Duplicate;
The rate and perioperative mortality of caesarean section in Sierra Leone	Holmer, H.; Kamara, M. M.; Bolkan, H. A.; van Duinen, A.; Conteh, S.; Forna, F.; Hailu, B.; Hansson, S. R.; Koroma, A. P.; Koroma, M. M.; Liljestrand, J.; Lonnee, H.; Sesay, S.; Hagander, L.	INTRODUCTION: Sierra Leone has the world's highest maternal mortality, partly due to low access to caesarean section. Limited data are available to guide improvement. In this study, we aimed to analyse the rate and mortality of caesarean sections in the country. METHODS: We conducted a retrospective study of all caesarean sections and all reported in-facility maternal deaths in Sierra Leone in 20…	2019		BMJ Glob Health	4	5	e001605	31565407	10.1136/bmjgh-2019-001605		#995	Holmer 2019	Exclusion reason: Non-eligible concept (Not on determinants); Francis Muriithi (2021-11-22 14:07:18)(Included): not on determinants;
Awareness and perception of maternal mortality among women in a semi-urban community in the Niger Delta of Nigeria	Igberase, G. O.; Isah, E. C.; Igbekoyi, O. F.	BACKGROUND: Maternal mortality rates are very high in Nigeria. Increased level of awareness and perception will reduce maternal mortality rates. OBJECTIVE: The study was aimed at assessing the awareness and perception of maternal mortality among women in the reproductive age group at Ogunu community in Warri South Local Government Area of Delta State. METHODOLOGY: This was a descriptive cross-sec…	2009	Oct-Dec	Ann Afr Med	8	4	261-5	20139550	10.4103/1596-3519.59582		#1041	Igberase 2009	Exclusion reason: Non-eligible concept (Not on determinants);
Risk factors for maternal mortality associated with eclampsia presenting at a Nigerian tertiary hospital	Rabiu, Kabiru Afolarin; Adewunmi, Adeniyi Abiodun; Ottun, Tawakwalit Abimbola; Akinlusi, Fatimat Motunrayo; Adebanjo, Adewunmi Adeoye; Alausa, Taiwo Ganiyat		2018	2018	INTERNATIONAL JOURNAL OF WOMENS HEALTH	10		715-721	WOS:000450362700001	10.2147/IJWH.S178729		#986	Rabiu 2018	Exclusion reason: Non-eligible population (not on maternal deaths);
Components of Maternal Healthcare Delivery System Contributing to Maternal Deaths in Malawi: A Descriptive Cross-Sectional Study	Viva Combs Thorsen,		2014		Afr J Reprod Health							#1095	VivaCombsThorsen 2014	Exclusion reason: Non-eligible concept (Not on determinants);
Medical audit of maternal deaths in the Lagos University Teaching Hospital; Nigeria	Banjo, A.; Daramola, A.		2005	2005/00	East Afr. Med. J	82	6	285-289				#112	Banjo 2005	Exclusion reason: No full text available;
Maternal mortality from COVID 19 among South African pregnant women	Basu, Jayati Kusari; Chauke, Lawrence; Magoro, Terrance				Journal of Maternal-Fetal & Neonatal Medicine				WOS:000631920700001	10.1080/14767058.2021.1902501		#117		Exclusion reason: Non-eligible concept (Not on determinants);
Social Determinants of Reproductive Health_x000D_in Morocco	Abdesslam		2011		African Journal of Reproductive Health							#813	Abdesslam 2011	Exclusion reason: Non-eligible population (not on maternal deaths);
Maternal near miss and maternal death in the Pretoria Academic Complex, South Africa: A population-based study	Soma-Pillay, P.; Pattinson, R. C.; Langa-Mlambo, L.; Nkosi, B. S.; Macdonald, A. P.	BACKGROUND: In order to reduce maternal mortality in South Africa (SA), it is important to understand the process of obstetric care, identify weaknesses within the system, and implement interventions for improving care. OBJECTIVE: To determine the spectrum of maternal morbidity and mortality in the Pretoria Academic Complex (PAC), SA. METHODS: A descriptive population-based study that included al…	2015	2021-09-01	S Afr Med J	105	7	578-63	26428756	10.7196/SAMJnew.8038		#812	Soma-Pillay 2015	Exclusion reason: Non-eligible population (not on maternal deaths);
A Participatory Evaluation of the Outcome of Actions Taken Toward the Prevention of Maternal Mortality in a Rural Community in Nigeria	Esienumoh E.E.		2020		Afr. J. Biomed. Res.							#1433	Esienumoh 2020	Exclusion reason: Non-eligible concept (Not on determinants);
Engendering the Attainment of the SDG-3 in Africa: Overcoming the Socio Cultural Factors Contributing to Maternal Mortality	Rosemary N. Ogu,		2016		Afr J Reprod Health							#1401	Rosemary 2016	Exclusion reason: Non-eligible study design (Commentary or Systematic review);
Maternal near miss and mortality attributable to hypertensive disorders in a tertiary hospital, Tanzania; a cross-sectional study	Manyahi, J. R.; Mgaya, H.; Said, A.	BACKGROUND: Hypertensive disorders in pregnancy is the second most common direct cause of maternal deaths accounting for 14% of maternal deaths worldwide. Severe pre-eclampsia and eclampsia are among the hypertensive disorders in pregnancy causing significant morbidity and mortality, hence categorized as Maternal Near Miss. At Muhimbili National Hospital these are the leading causes of maternal d…	2020	2018-05-01	BMC Pregnancy Childbirth	20	1	301	32423428	10.1186/s12884-020-02930-y		#948	Manyahi 2020	Exclusion reason: Non-eligible concept (Not on determinants);
Maternal mortality at federal medical centre yola, adamawa state: a five-year review	Bukar, M.; Kunmanda, V.; Moruppa, Jy; Ehalaiye, B.; Takai, Ui; Ndonya, Dn		2013	2013 Oct	ANNALS OF MEDICAL AND HEALTH SCIENCES RESEARCH	3	4	568-71	MEDLINE:24380010	10.4103/2141-9248.122112		#858	Bukar 2013	Exclusion reason: Non-eligible concept (Not on determinants);
Maternal deaths in the Kilimanjaro region of Tanzania	Armon, P. J.	The maternal deaths in a supra-regional reference hospital between 1971 and 1977 are reviewed and avoidable factors discussed. Improvements in ante-natal care have diminished the number of deaths from obstetric causes and as a result deaths from associated diseases are assuming greater significance. Particular attention is drawn to the enterocolitis group of diseases which account for 15% of the …	1979		Trans R Soc Trop Med Hyg	73	3	284-8	473324	10.1016/0035-9203(79)90083-x		#88	Armon 1979	Exclusion reason: Non-eligible time limit (before 1987);
Maternal Mortality in Jos University Hospital, Nigeria	Ibrahim, A.		2006		Trop J Obstet Gynaecol							#805	Ibrahim 2006	Exclusion reason: Non-eligible concept (Not on determinants);
A study of refugee maternal mortality in 10 countries, 2008-2010	Hynes, M.; Sakani, O.; Spiegel, P.; Cornier, N.	CONTEXT: Little is known about the prevalence of maternal mortality in refugee camps for populations displaced by conflict, or about the factors contributing to such deaths. METHODS: Maternal Death Review Reports were used to analyze maternal deaths that occurred in 2008-2010 in 25 refugee camps in 10 countries. Assessed outcomes included causes of death; delays in women seeking, reaching or rece…	2012	Dec	Int Perspect Sex Reprod Health	38	4	205-13	23318170	10.1363/3820512		#3744	Hynes 2012	Exclusion reason: Non-eligible context (not on an African country);
Morbidity and mortality following induced abortion in Nnewi, Nigeria	Ikechebelu, J. I.; Okoli, C. C.	We present a study of the maternal morbidity and mortality among 76 patients treated at the Nnamdi Azikiwe University Teaching Hospital, Nnewi for complications of induced abortion from January 1996 to December 2000. The total number of maternal admissions over this period was 5750, and illegal induced abortion was responsible for 1.3% of the admissions, with a mortality rate of 5.3% (n = 4) for …	2003	Jul	Trop Doct	33	3	170-2	12870609	10.1177/004947550303300319		#2336	Ikechebelu 2003	Exclusion reason: Non-eligible concept (Not on determinants);
Correlates of maternal mortality in developing countries: an ecological study in 82 countries	Girum, T.; Wasie, A.	BACKGROUND: Maternal mortality is a major public health issue in developing countries due to its shocking magnitude and lower declining pattern. With appropriate strategy and intensive implementation programs, some countries have made remarkable progress, however in developing countries where 99% of maternal death is occurring; little or no progress has been made. Identifying determinants and des…	2017		Matern Health Neonatol Perinatol	3		19	29142757	10.1186/s40748-017-0059-8		#3636	Girum 2017	Exclusion reason: Non-eligible context (not on an African country);
Maternal mortality at the Queen Elizabeth Central Teaching Hospital, Blantyre, Malawi	Lema, V. M.; Changole, J.; Kanyighe, C.; Malunga, E. V.	BACKGROUND: Maternal mortality in Malawi continues to increase despite the global SMI and national safe motherhood programme's efforts to reduce it. OBJECTIVES: To identify the social, demographic and reproductive profiles of women suffering a maternal death, the main immediate causes and the operational factors. DESIGN: A retrospective descriptive survey. SETTING: The Gogo-Chatinkha Maternity Un…	2005	Jan	East Afr Med J	82	1	2022-09-03	16122104	10.4314/eamj.v82i1.9286		#2465	Lema 2005	Exclusion reason: No full text available;
Preventability of maternal deaths: comparison between Zambian and American referral hospitals	Kilpatrick, S. J.; Crabtree, K. E.; Kemp, A.; Geller, S.	OBJECTIVE: To compare causes and preventability of maternal deaths between a Zambian and an American referral hospital. METHODS: All pregnancy-related deaths were reviewed for cause, potential preventability, and identified preventability factors for 1998-1999 at a Zambian hospital and for 1992-2000 at an American hospital network. Preventability factors were categorized as system, provider, or p…	2002	Aug	Obstet Gynecol	100	2	321-6	12151157	10.1016/s0029-7844(02)02065-3		#2407	Kilpatrick 2002	Exclusion reason: Non-eligible concept (Not on determinants);
A retrospective analysis of trends in maternal mortality in a Gambian tertiary health centre	Idoko, P.; Anyanwu, M. O.; Bass, S.	BACKGROUND: Maternal mortality ratio (MMR) has been on the decline in the Gambia since 1990. However, there has been no steady decline in maternal mortality ratio in the Edward Francis Small Teaching Hospital, the only tertiary health facility in the Gambia. The aim of the study is to determine the trend in maternal mortality over the last 8Â years.A retrospective review of all maternal deaths oc…	2017	2006-10-01	BMC Res Notes	10	1	493	28985755	10.1186/s13104-017-2817-0		#3219	Idoko 2017	Exclusion reason: Non-eligible concept (Not on determinants);
Assessment of maternal mortality and late maternal mortality among a cohort of pregnant women in Bamako, Mali	Etard, J. F.; Kodio, B.; TraorÃ©, S.	OBJECTIVE: Few prospective studies have been undertaken of maternal mortality in sub-Saharan Africa. National statistics are inadequate, and data from hospitals are often the only source of information available. Reported maternal mortality ratios may therefore show large variations within the same country, as in Mali. This study was designed to produce an estimate of the maternal mortality ratio…	1999	Jan	Br J Obstet Gynaecol	106	1	60-5	10426261	10.1111/j.1471-0528.1999.tb08086.x		#2163	Etard 1999	Exclusion reason: Non-eligible concept (Not on determinants);
A 3-year retrospective review of mortality in women of reproductive age in a tertiary health facility in Port Harcourt, Nigeria	Orazulike, Ngozi C.; Alegbeleye, Justina O.; Obiorah, Christopher C.; Nyengidiki, Tamunomie K.; Uzoigwe, Samuel A.		2017	2017	INTERNATIONAL JOURNAL OF WOMENS HEALTH	9		769-775	WOS:000413028500001	10.2147/IJWH.S138052		#1190	Orazulike 2017	Exclusion reason: Non-eligible population (not on maternal deaths);
Pregnancy-related mortality in Africa and Asia: evidence from INDEPTH Health and Demographic Surveillance System sites	Streatfield, P. Kim; Alam, Nurul; Compaore, Yacouba; Rossier, Clementine; Soura, Abdramane B.; Bonfoh, Bassirou; Jaeger, Fabienne; Ngoran, Eliezer K.; Utzinger, Juerg; Gomez, Pierre; Jasseh, Momodou; Ansah, Akosua; Debpuur, Cornelius; Oduro, Abraham; Williams, John; Addei, Sheila; Gyapong, Margaret; Kukula, Vida A.; Bauni, Evasius; Mochamah, George; Ndila, Carolyne; Williams, Thomas N.; Desai, Me…		2014	2014 Dec	Global Health Action	7	1	25368-25368	MEDLINE:28672491	10.3402/gha.v7.25368		#667	Streatfield 2014	Exclusion reason: Non-eligible concept (Not on determinants);
Maternal mortality associated with tuberculosis-HIV-1 co-infection in Durban, South Africa	Khan, M.; Pillay, T.; Moodley, J. M.; Connolly, C. A.	OBJECTIVES: To document the impact of tuberculosis and HIV-1 on maternal mortality. DESIGN: Prospective study, 1997 and 1998; retrospective analysis, 1996. PARTICIPANTS: Known maternal deaths, defined as the death of a mother within a year post-delivery, were studied in Durban, KwaZulu Natal. The HIV-1 status, presence of tuberculosis, maternal clinical features and perinatal outcomes were docume…	2001	2028-09-01	Aids	15	14	1857-63	11579249	10.1097/00002030-200109280-00016		#358	Khan 2001	Exclusion reason: Non-eligible concept (Not on determinants);
Evaluation de la mortalite maternelle de causes obstetricales directes et de la qualite d'urgence au CHU de Cocody : etude sur 3 ans (2000 a 2002)	Kouassi, M. K.	Etude retrospective descriptive transversale et exhaustive deroule a la clinique Gynecologique et Obstetrique du CHU de Cocody (Abidjan) sur une periode de 3 ans allant du 1er janvier 200 au 31 decembre 2002. L'objectif general est de contribuer a l'effort de reduction de la mortalite maternelle a la maternite du CHU de Cocody. RESULTATS: Le nombre du personnel est suffisant pour les taches devol…	2004	2004/00								#372	Kouassi 2004	Exclusion reason: Non-eligible study design (Commentary or Systematic review);
Maternal deaths at Songea Regional Hospital, southern Tanzania	Urrio, T. F.	During the years 1986 and 1987 there were a total of 7523 deliveries at the Songea Regional Hospital, Southern Tanzania. There were 39 maternal deaths giving a Maternal Mortality Rate of 5.2/1000 deliveries. The major causes of deaths were sepsis following Caesarean section for obstructed labour, ruptured uterus and haemorrhage. 43.6% of the deaths were of women referred from long distances with …	1991	Feb	East Afr Med J	68	2	81-7	2040240			#603	Urrio 1991	Exclusion reason: Non-eligible concept (Not on determinants);
HIV and mortality of mothers and children: evidence from cohort studies in Uganda, Tanzania, and Malawi	Zaba, B.; Whitworth, J.; Marston, M.; Nakiyingi, J.; Ruberantwari, A.; Urassa, M.; Issingo, R.; Mwaluko, G.; Floyd, S.; Nyondo, A.; Crampin, A.	BACKGROUND: The steady decline in child mortality observed in most African countries through the 1960s, 1970s, and 1980s has stalled in many countries in the 1990s because of the AIDS epidemic. However, the census and household survey data that generally are used to produce estimates of child mortality do not permit precise measures of the adverse effect of HIV on child mortality. METHODS: To cal…	2005	May	Epidemiology	16	3	275-80	15824540	10.1097/01.ede.0000155507.47884.43		#635	Zaba 2005	Exclusion reason: Non-eligible population (not on maternal deaths);
Estimating maternal mortality and causes in South Africa: national and provincial levels	Udjo, E. O.; Lalthapersad-Pillay, P.	OBJECTIVES: maternal mortality estimates for South Africa have methodological weaknesses. This study uses the Growth Balance Method to adjust reported household female deaths and pregnancy-related deaths and the relational Gompertz model to adjust reported number of live births and estimate maternal mortality in South Africa at national and provincial level; examines the potential impact of HIV/A…	2014	May	Midwifery	30	5	512-8	23810471	10.1016/j.midw.2013.05.011		#598	Udjo 2014	Exclusion reason: Non-eligible concept (Not on determinants);
Contribution of Direct Obstetric Complications to Maternal Deaths in Makurdi; North-Central Nigeria	Adama, O.; Daru, H. D.; Ochejele, S.		2006	2006/00	Trop. j. obstet. gynaecol	22	1	22-22				#56	Adama 2006	Exclusion reason: Non-eligible concept (Not on determinants); Francis Muriithi (2021-10-16 06:34:49)(Screen): https://www.ajol.info/index.php/tjog/article/view/14539;
Patterns and causes of hospital maternal mortality in Tanzania: A 10-year retrospective analysis	Bwana, V. M.; Rumisha, S. F.; Mremi, I. R.; Lyimo, E. P.; Mboera, L. E. G.	BACKGROUND: Maternal mortality is among the most important public health concerns in Sub-Saharan Africa. There is limited data on hospital-based maternal mortality in Tanzania. The objective of this study was to determine the causes and maternal mortality trends in public hospitals of Tanzania from 2006-2015. METHODS AND FINDINGS: This retrospective study was conducted between July and December 2…	2019		PLoS One	14	4	e0214807	30964909	10.1371/journal.pone.0214807		#1200	Bwana 2019	Exclusion reason: Non-eligible concept (Not on determinants);
Incidence and causes of maternal mortality in five Kampala Hospitals; 1980-1986	Irwig, L. M.; Kampikaho, A.	This report presents results of a descriptive study to estimate the mortality rate; identify the type and the causes of maternal deaths. The study was conducted in 1987 in Kampala hospitals for a period covering seven years from 1st January 1980 to 31st December; 1986. The non abortion maternal mortality rate (NAMMR) was 2.65 per 1000 deliveries while the abortion related maternal mortality rate …	1991	1991/00	East Afr. Med. J	68	8	624-631				#323	Irwig 1991	Exclusion reason: Non-eligible time limit (before 1987);
Evaluating medical and systemic factors related to maternal and neonatal mortality at Nyakahanga Hospital in north-western Tanzania	WINKLER		2017		Tanzania Journal of Health Research					10.4314/thrb.v19i4.7		#673	WINKLER 2017	Exclusion reason: Non-eligible concept (Not on determinants);
Evaluating medical and systemic factors related to maternal and neonatal mortality at Nyakahanga Hospital in north-western Tanzania	Winkler,		2017		Tanzania Journal of Health Research					10.4314/thrb.v19i4.7		#4268	Winkler 2017	Exclusion reason: Non-eligible concept (Not on determinants);
Maternal Death Review at a Tertiary Hospital in Ethiopia	Shiferaw, M. A.; Bekele, D.; Surur, F.; Dereje, B.; Tolu, L. B.	Background: There is conflicting data on the rate and trends of maternal mortality in Ethiopia. There is no previous study done on the magnitude and trends of maternal death at Saint Paul's Hospital, an institution providing the largest labor and delivery services in Ethiopia. The objective of this study is to determine the magnitude, causes and contributing factors for maternal deaths in the ins…	2021	Jan	Ethiop J Health Sci	31	1	35-42	34158750	10.4314/ejhs.v31i1.5		#1480	Shiferaw 2021	Exclusion reason: Non-eligible concept (Not on determinants);
Factors associated with maternal mortality	HSR	This is the second in five-volume series published by the Joint HSR Project. It deals with factors associated with maternal mortality and discusses four studies on this issue which were carried out in four different countries: Tanzania; Malawi; Zambia and Namibia. The volume comprises four parts: Part One contains an exemplary research protocol for a case-control study on maternal mortality; base…						101-101				#302		Exclusion reason: Duplicate article;
Analysis of maternal deaths in the Central Region of Malawi	Bullough, C. H.		1981	1981/00	East Afr. Med. J	58	1	25-36				#151	Bullough 1981	Exclusion reason: Non-eligible time limit (before 1987);
Stagnating maternal mortality in Tanzania: what went wrong and what can be done	Shoo, Rumishael S.; Mboera, Leonard E. G.; Ndeki, Sydney; Munishi, Gaspar		2017		Tanzania Journal of Health Research	19	2			10.4314/thrb.v19i2.6		#1422	Shoo 2017	Exclusion reason: Non-eligible study design (Commentary or Systematic review);
High maternal and neonatal mortality rates in northern Nigeria: an 8-month observational study	Guerrier, Gilles; Oluyide, Bukola; Keramarou, Maria; Grais, Rebecca		2013	2013	International Journal of Women's Health	5		495-9	MEDLINE:23976868	10.2147/IJWH.S48179		#1503	Guerrier 2013	Exclusion reason: Non-eligible concept (Not on determinants);
Risk factors for maternal mortality in five Kampala hospitals; 1980-1986	Irwig, L. M.; Kampikaho, A.	A case-control study assessing risk factors for maternal mortality was carried out in five Kampala hospitals covering a period of seven years (1 January 1980 to 31 December 1986). The major predictors of maternal mortality were the general condition on admission; the mode of delivery and the Apgar score of the newborn. These predictors indicate that women at high risk were those admitted to hospi…	1990	1990/00	Int. j. epidemiol	19	4	1116-8				#321	Irwig 1990	Exclusion reason: No full text available;
ESTIMATION OF MATERNAL MORTALITY USING THE INDIRECT SISTERHOOD METHOD	Aminat,		2013		Journal of Medicine and Biomedical Research							#4402	Aminat 2013	Exclusion reason: Non-eligible concept (Not on determinants);
MATERNAL MORTALITY AT THE STATE SPECIALIST HOSPITAL BAUCHI, NORTHERN NIGERIA	A. G, Mairiga		2009		East African medical journal							#4035	A 2009	Exclusion reason: Non-eligible concept (Not on determinants);
Factors associated with maternal mortality	Hsr,	This is the second in five-volume series published by the Joint HSR Project. It deals with factors associated with maternal mortality and discusses four studies on this issue which were carried out in four different countries: Tanzania; Malawi; Zambia and Namibia. The volume comprises four parts: Part One contains an exemplary research protocol for a case-control study on maternal mortality; base…						101-101				#4145		Exclusion reason: No full text available;
TRENDS IN MATERNAL MORTALITY IN TAMALE TEACHING HOSPITAL, GHANA	S.K, Gumanga		2011		GHANA MEDICAL JOURNAL							#4231	S 2011	Exclusion reason: Non-eligible concept (Not on determinants);
Maternal mortality: a report from a university hospital in Ankara	Ayhan, A.; Tuncer, Z. S.; Bilgin, F.; GÃ¼rgan, T.	Maternal mortality was found to be 140 deaths per 100,000 live births in Hacettepe University Hospital. Infection, hemorrhage and cardiac disease were still the leading causes of maternal deaths. It is possible to reduce the maternal mortality due to these largely preventable causes if standards of care and treatment are raised to a higher level throughout the country.	1990	Dec	Asia Oceania J Obstet Gynaecol	16	4	353-5	2099730	10.1111/j.1447-0756.1990.tb00360.x		#1858	Ayhan 1990	Exclusion reason: Non-eligible context (not on an African country);
Maternal mortality in Western Nigeria	Olu Oduntan, S.; Odunlami, V. B.	Data on maternal deaths were collected from a randomly selected sample of medical institutions in the Western State of Nigeria for the years 1972 and 1973. An overall maternal mortality rate of 3.8/1000 total births were recorded for 1972 and 1973 respectively. The major causes of maternal mortality were haemorrhage, obstructed labour, eclampsia, anaemia of pregnancy and infection._x000D_This stu…	1975	Sep	Trop Geogr Med	27	3	313-6	1081290			#2680	OluOduntan 1975	Exclusion reason: Non-eligible time limit (before 1987);
[Maternal mortality in Libreville, Gabon: assessment and challenges]	Mayi-Tsonga, S.; Ndombi, I.; Oksana, L.; Methogo, M.; Diallo, T.; Mendome, G.; Mounanga, M.	OBJECTIVE: To analyze the course over time of the rates and causes of maternal mortality in Libreville, Gabon. MATERIAL AND METHODS: This prospective descriptive study covers the 6-year period from January 1, 2001, to December 31, 2006. It was performed at the Libreville Hospital Center (LCH) maternity ward, the leading obstetrical care facility in the country. A maternal mortality registry began…	2008	Oct-Dec	Sante	18	4	193-7	19810613			#2543	Mayi-Tsonga 2008	Exclusion reason: Non-eligible concept (Not on determinants);
Maternal Mortality Causality a Kenyan Experience	Kagia, J. W.	Maternal and neonatal mortality rates are the best indicators of any country's health-care service. In developing countries, women form the backbone of the economy while children provide security against extinction. Global maternal mortality estimates indicate that most of the countries in sub-Saharan Africa have maternal mortality rates that are greater than 550/100,000 live births. In contrast,…	2011	May	Linacre Q	78	2	211-215	30082945	10.1179/002436311803888447		#3456	Kagia 2011	Exclusion reason: Non-eligible study design (Commentary or Systematic review);
NB, The articles below were excluded from the final analysis as they are ecological studies addressing MMR and not maternal deaths.
Buor D, Bream K. An analysis of the determinants of maternal mortality in sub-Saharan Africa. J Womens Health (Larchmt). 2004 Oct;13(8):926-38. doi: 10.1089/jwh.2004.13.926. PMID: 15671708.
Izugbara C. Age differentials in pregnancy-related deaths in selected African countries. J Obstet Gynaecol. 2021 May;41(4):516-521. doi: 10.1080/01443615.2020.1754367. Epub 2020 Jun 4. PMID: 32496143.
